# Supplementary material for: Tris(2,4-di-tert-butyl­phen­yl) phosphate
Source: Acta Crystallogr Sect E Struct Rep Online. 2010 Aug 4;66(Pt 9):o2207–8. doi: 10.1107/S1600536810029673 (PMC3008051; doi:10.1107/S1600536810029673)
Supplement: Supplementary file 1 [file e-66-o2207-sup1.cif]

##############################################################################
###                                                                        ###
###        Electronic paper (Acta Crystallographica Section E)             ###
###                                                                        ###
##############################################################################
#                                                                            #
# This CIF contains the data in a paper accepted for publication in Acta     #
# Crystallographica Section E. It conforms to the requirements of Notes      #
# for Authors for Section E, and has been peer reviewed under the auspices   #
# of the IUCr Commission on Journals.                                        #
#                                                                            #
# Full details of the Crystallographic Information File format               #
# are given in the paper "The Crystallographic Information File (CIF):       #
# a New Standard Archive File for Crystallography" by S. R. Hall, F. H.      #
# Allen and I. D. Brown [Acta Cryst. (1991), A47, 655-685].                  #
#                                                                            #
# The current version of the core CIF dictionary is obtainable from          #
# ftp://ftp.iucr.org/pub/cif_core.dic. The current version number is 2.4.    #
#                                                                            #
# Software is freely available for graphical display of the structure(s) in  #
# this CIF.  For information consult the CIF home page http://www.iucr.org/  #
# cif/home.html                                                              #
#                                                                            #
# This file may be used for bona fide research purposes within the           #
# scientific community so long as proper attribution is given to the journal # 
# article from which it was obtained.                                        #
#                                                                            #
##############################################################################
                                             
data_global
_audit_creation_method     SHELXL-97
_journal_date_recd_electronic     2010-06-18
_journal_date_accepted     2010-07-26
_journal_name_full     'Acta Crystallographica, Section E'
_journal_year     2010
_journal_volume     66
_journal_issue      9
_journal_page_first     o2207
_journal_page_last     o2208
_journal_paper_category     QO
_journal_coeditor_code     CI5107
_publ_contact_author_name     'D. Velmurugan'
_publ_contact_author_address
;
  Centre of Advanced Study in Crystallography and Biophysics
  University of Madras
  Guindy Campus
  Chennai-600 025
  India
;
_publ_contact_author_email     'd_velu@yahoo.com'
_publ_section_title
;
Tris(2,4-di-<i>tert</i>-butylphenyl) phosphate
;
loop_
    _publ_author_name
    _publ_author_address
    'T. Vinuchakkaravarthy'
;    Centre of Advanced Study in Crystallography and Biophysics
     University of Madras
     Guindy Campus
     Chennai 600 025
     India
;
    'C. K. Sangeetha'
;    Centre of Advanced Study in Crystallography and Biophysics
     University of Madras
     Guindy Campus
     Chennai 600 025
     India
;
    'D. Velmurugan'
;    Centre of Advanced Study in Crystallography and Biophysics
     University of Madras
     Guindy Campus
     Chennai 600 025
     India
;
data_I
_chemical_name_systematic
;
Tris(2,4-di-<i>tert</i>-butylphenyl) phosphate
;
_chemical_name_common     ?
_chemical_formula_moiety     'C42 H63 O4 P'
_chemical_formula_sum     'C42 H63 O4 P'
_chemical_formula_iupac     'C42 H63 O4 P'
_chemical_formula_weight     662.89
_chemical_melting_point     ?
_symmetry_cell_setting     monoclinic
_symmetry_space_group_name_H-M     'P 21/n'
_symmetry_space_group_name_Hall     '-P 2yn'
loop_
    _symmetry_equiv_pos_as_xyz
    'x, y, z'
    '-x+1/2, y+1/2, -z+1/2'
    '-x, -y, -z'
    'x-1/2, -y-1/2, z-1/2'
_cell_length_a     15.702(4)
_cell_length_b     16.262(4)
_cell_length_c     16.262(4)
_cell_angle_alpha     90.00
_cell_angle_beta     91.578(6)
_cell_angle_gamma     90.00
_cell_volume     4150.9(18)
_cell_formula_units_Z     4
_cell_measurement_reflns_used     3749
_cell_measurement_theta_min     1.8
_cell_measurement_theta_max     28.6
_cell_measurement_temperature     293(2)
_exptl_crystal_description     Block
_exptl_crystal_colour     White
_exptl_crystal_size_max     0.25
_exptl_crystal_size_mid     0.22
_exptl_crystal_size_min     0.19
_exptl_crystal_density_diffrn     1.061
_exptl_crystal_density_meas     ?
_exptl_crystal_density_method     'not measured'
_exptl_crystal_F_000     1448
_exptl_absorpt_coefficient_mu     0.102
_exptl_absorpt_correction_type     multi-scan
_exptl_absorpt_process_details     '(SADABS; Sheldrick, 2008<i>a</i>)'
_exptl_absorpt_correction_T_min     0.975
_exptl_absorpt_correction_T_max     0.981
_exptl_special_details
;
;
_diffrn_ambient_temperature     293(2)
_diffrn_radiation_type     MoK\a
_diffrn_radiation_wavelength     0.71073
_diffrn_radiation_source     'fine-focus sealed tube'
_diffrn_radiation_monochromator     graphite
_diffrn_measurement_device_type
                          'Bruker Kappa APEXII CCD area-detector diffractometer'
_diffrn_measurement_method     '\w and \f scans '
_diffrn_detector_area_resol_mean     ?
_diffrn_reflns_number     40376
_diffrn_reflns_av_R_equivalents     0.0477
_diffrn_reflns_av_sigmaI/netI     0.0487
_diffrn_reflns_theta_min     1.77
_diffrn_reflns_theta_max     28.58
_diffrn_reflns_theta_full     28.58
_diffrn_measured_fraction_theta_max     0.977
_diffrn_measured_fraction_theta_full     0.977
_diffrn_reflns_limit_h_min     -20
_diffrn_reflns_limit_h_max     20
_diffrn_reflns_limit_k_min     -21
_diffrn_reflns_limit_k_max     21
_diffrn_reflns_limit_l_min     -19
_diffrn_reflns_limit_l_max     21
_diffrn_standards_number     0
_diffrn_standards_interval_count     .
_diffrn_standards_interval_time     .
_diffrn_standards_decay_%     ?
_refine_special_details
;
Refinement of <i>F</i>^2^ against ALL reflections. The weighted <i>R</i>-factor
<i>wR</i> and goodness of fit <i>S</i> are based on <i>F</i>^2^, conventional
<i>R</i>-factors <i>R</i> are based on <i>F</i>, with <i>F</i> set to zero for
negative <i>F</i>^2^. The threshold expression of <i>F</i>^2^ >
\s(<i>F</i>^2^) is used only for calculating <i>R</i>-factors(gt) <i>etc</i>.
and is not relevant to the choice of reflections for refinement.
<i>R</i>-factors based on <i>F</i>^2^ are statistically about twice as large
as those based on <i>F</i>, and <i>R</i>- factors based on ALL data will be
even larger.
;
_reflns_number_total     10329
_reflns_number_gt     5669
_reflns_threshold_expression     I>2\s(I)
_refine_ls_structure_factor_coef     Fsqd
_refine_ls_matrix_type     full
_refine_ls_R_factor_all     0.1157
_refine_ls_R_factor_gt     0.0568
_refine_ls_wR_factor_gt     0.1503
_refine_ls_wR_factor_ref     0.1841
_refine_ls_goodness_of_fit_ref     1.023
_refine_ls_restrained_S_all     1.073
_refine_ls_number_reflns     10329
_refine_ls_number_parameters     480
_refine_ls_number_restraints     96
_refine_ls_hydrogen_treatment     constr
_refine_ls_weighting_scheme     calc
_refine_ls_weighting_details
         'calc w=1/[\s^2^(Fo^2^)+(0.0826P)^2^+0.8971P] where P=(Fo^2^+2Fc^2^)/3'
_atom_sites_solution_hydrogens     geom
_atom_sites_solution_primary     direct
_atom_sites_solution_secondary     difmap
_refine_ls_shift/su_max     0.001
_refine_ls_shift/su_mean     0.000
_refine_diff_density_max     0.373
_refine_diff_density_min     -0.340
_refine_ls_extinction_method     none
_refine_ls_extinction_coef     ?
loop_
    _atom_type_symbol
    _atom_type_description
    _atom_type_scat_dispersion_real
    _atom_type_scat_dispersion_imag
    _atom_type_scat_source
    'C' 'C' 0.0033 0.0016
                         'International Tables Vol C Tables 4.2.6.8 and 6.1.1.4'
    'H' 'H' 0.0000 0.0000
                         'International Tables Vol C Tables 4.2.6.8 and 6.1.1.4'
    'O' 'O' 0.0106 0.0060
                         'International Tables Vol C Tables 4.2.6.8 and 6.1.1.4'
    'P' 'P' 0.1023 0.0942
                         'International Tables Vol C Tables 4.2.6.8 and 6.1.1.4'
_computing_data_collection     'APEX2 (Bruker, 2004)'
_computing_cell_refinement     'SAINT (Bruker, 2004)'
_computing_data_reduction     'SAINT (Bruker, 2004)'
_computing_structure_solution     'SHELXS97 (Sheldrick, 2008<i>b</i>)'
_computing_structure_refinement     'SHELXL97 (Sheldrick, 2008<i>b</i>)'
_computing_molecular_graphics     'ORTEP-3 (Farrugia, 1997)'
_computing_publication_material
                    'SHELXL97 (Sheldrick, 2008<i>b</i>) and PLATON (Spek, 2009)'
loop_
    _atom_site_type_symbol
    _atom_site_label
    _atom_site_fract_x
    _atom_site_fract_y
    _atom_site_fract_z
    _atom_site_U_iso_or_equiv
    _atom_site_adp_type
    _atom_site_calc_flag
    _atom_site_refinement_flags
    _atom_site_occupancy
    _atom_site_disorder_assembly
    _atom_site_disorder_group
    P P1 0.80834(3) 0.31741(3) 0.17910(4) 0.04635(17) Uani d . 1 . .
    O O1 0.77840(9) 0.32898(10) 0.08683(10) 0.0541(4) Uani d . 1 . .
    O O2 0.75319(10) 0.26971(9) 0.23155(10) 0.0544(4) Uani d . 1 . .
    O O3 0.90074(9) 0.28306(9) 0.16739(11) 0.0561(4) Uani d . 1 . .
    O O4 0.82627(10) 0.40839(9) 0.20586(10) 0.0548(4) Uani d . 1 . .
    C C1 0.53071(13) 0.35143(13) -0.01505(15) 0.0488(5) Uani d . 1 A .
    C C2 0.54388(14) 0.32741(14) 0.06516(15) 0.0533(6) Uani d . 1 . .
    H H2 0.4972 0.3147 0.0968 0.064 Uiso calc R 1 . .
    C C3 0.62501(14) 0.32170(14) 0.10006(15) 0.0522(6) Uani d . 1 . .
    H H3 0.6325 0.3057 0.1547 0.063 Uiso calc R 1 . .
    C C4 0.69482(13) 0.33985(13) 0.05346(14) 0.0450(5) Uani d . 1 . .
    C C5 0.68692(14) 0.36596(13) -0.02816(14) 0.0493(5) Uani d . 1 . .
    C C6 0.60322(14) 0.36998(14) -0.05986(15) 0.0543(6) Uani d . 1 . .
    H H6 0.5952 0.3861 -0.1144 0.065 Uiso calc R 1 . .
    C C7 0.44112(15) 0.35747(16) -0.05561(16) 0.0607(6) Uani d D 1 . .
    C C8 0.4393(6) 0.3024(6) -0.1327(6) 0.085(3) Uani d PU 0.567(14) A 1
    H H8A 0.4402 0.2457 -0.1163 0.102 Uiso calc PR 0.567(14) A 1
    H H8B 0.4882 0.3139 -0.1649 0.102 Uiso calc PR 0.567(14) A 1
    H H8C 0.3883 0.3132 -0.1648 0.102 Uiso calc PR 0.567(14) A 1
    C C9 0.3724(4) 0.3209(9) 0.0000(5) 0.107(3) Uani d PU 0.567(14) A 1
    H H9A 0.3950 0.2733 0.0279 0.129 Uiso calc PR 0.567(14) A 1
    H H9B 0.3235 0.3054 -0.0332 0.129 Uiso calc PR 0.567(14) A 1
    H H9C 0.3562 0.3612 0.0397 0.129 Uiso calc PR 0.567(14) A 1
    C C10 0.4207(7) 0.4443(5) -0.0816(8) 0.103(3) Uani d PU 0.567(14) A 1
    H H10A 0.3932 0.4723 -0.0376 0.124 Uiso calc PR 0.567(14) A 1
    H H10B 0.3835 0.4434 -0.1294 0.124 Uiso calc PR 0.567(14) A 1
    H H10C 0.4724 0.4725 -0.0942 0.124 Uiso calc PR 0.567(14) A 1
    C C8A 0.4184(10) 0.2826(7) -0.1025(11) 0.108(5) Uani d PDU 0.433(14) A 2
    H H8AA 0.4199 0.2360 -0.0663 0.130 Uiso calc PR 0.433(14) A 2
    H H8AB 0.4583 0.2746 -0.1454 0.130 Uiso calc PR 0.433(14) A 2
    H H8AC 0.3621 0.2885 -0.1263 0.130 Uiso calc PR 0.433(14) A 2
    C C9A 0.3777(6) 0.3814(12) 0.0089(6) 0.108(4) Uani d PDU 0.433(14) A 2
    H H9AA 0.3743 0.3383 0.0491 0.129 Uiso calc PR 0.433(14) A 2
    H H9AB 0.3227 0.3897 -0.0169 0.129 Uiso calc PR 0.433(14) A 2
    H H9AC 0.3961 0.4313 0.0355 0.129 Uiso calc PR 0.433(14) A 2
    C C10A 0.4376(8) 0.4308(8) -0.1153(8) 0.089(4) Uani d PDU 0.433(14) A 2
    H H10D 0.4383 0.4812 -0.0846 0.107 Uiso calc PR 0.433(14) A 2
    H H10E 0.3863 0.4279 -0.1487 0.107 Uiso calc PR 0.433(14) A 2
    H H10F 0.4861 0.4291 -0.1500 0.107 Uiso calc PR 0.433(14) A 2
    C C11 0.76410(15) 0.38937(16) -0.08056(16) 0.0599(6) Uani d . 1 . .
    C C12 0.8214(2) 0.31473(19) -0.0926(2) 0.0890(10) Uani d . 1 . .
    H H12A 0.8709 0.3310 -0.1219 0.107 Uiso calc R 1 . .
    H H12B 0.7907 0.2735 -0.1236 0.107 Uiso calc R 1 . .
    H H12C 0.8385 0.2927 -0.0399 0.107 Uiso calc R 1 . .
    C C13 0.81492(18) 0.45868(17) -0.0382(2) 0.0806(9) Uani d . 1 . .
    H H13A 0.8394 0.4390 0.0128 0.097 Uiso calc R 1 . .
    H H13B 0.7777 0.5041 -0.0277 0.097 Uiso calc R 1 . .
    H H13C 0.8595 0.4764 -0.0733 0.097 Uiso calc R 1 . .
    C C14 0.7358(2) 0.4221(3) -0.1651(2) 0.1123(13) Uani d . 1 . .
    H H14A 0.7848 0.4395 -0.1945 0.135 Uiso calc R 1 . .
    H H14B 0.6981 0.4680 -0.1584 0.135 Uiso calc R 1 . .
    H H14C 0.7067 0.3794 -0.1954 0.135 Uiso calc R 1 . .
    C C15 0.92470(13) 0.19949(12) 0.15720(14) 0.0466(5) Uani d . 1 . .
    C C16 0.86524(15) 0.13759(14) 0.16109(16) 0.0573(6) Uani d . 1 . .
    H H16 0.8079 0.1506 0.1657 0.069 Uiso calc R 1 . .
    C C17 0.89021(16) 0.05613(14) 0.15820(16) 0.0589(6) Uani d . 1 . .
    H H17 0.8492 0.0149 0.1601 0.071 Uiso calc R 1 . .
    C C18 0.97496(15) 0.03491(13) 0.15252(14) 0.0525(6) Uani d . 1 B .
    C C19 1.03290(15) 0.09966(13) 0.14503(14) 0.0524(6) Uani d . 1 . .
    H H19 1.0900 0.0863 0.1392 0.063 Uiso calc R 1 . .
    C C20 1.01107(14) 0.18317(13) 0.14575(14) 0.0479(5) Uani d . 1 . .
    C C21 1.00460(17) -0.05547(14) 0.15407(17) 0.0639(7) Uani d D 1 . .
    C C22 1.0388(5) -0.0797(3) 0.0717(3) 0.098(2) Uani d PDU 0.668(7) B 1
    H H22A 1.0961 -0.0601 0.0675 0.118 Uiso calc PR 0.668(7) B 1
    H H22B 1.0038 -0.0560 0.0286 0.118 Uiso calc PR 0.668(7) B 1
    H H22C 1.0381 -0.1386 0.0667 0.118 Uiso calc PR 0.668(7) B 1
    C C23 1.0779(5) -0.0663(3) 0.2184(4) 0.117(3) Uani d PDU 0.668(7) B 1
    H H23A 1.0990 -0.0133 0.2349 0.140 Uiso calc PR 0.668(7) B 1
    H H23B 1.1230 -0.0975 0.1947 0.140 Uiso calc PR 0.668(7) B 1
    H H23C 1.0572 -0.0949 0.2655 0.140 Uiso calc PR 0.668(7) B 1
    C C24 0.9340(4) -0.1140(3) 0.1769(6) 0.130(3) Uani d PDU 0.668(7) B 1
    H H24A 0.9142 -0.1003 0.2305 0.156 Uiso calc PR 0.668(7) B 1
    H H24B 0.9553 -0.1694 0.1774 0.156 Uiso calc PR 0.668(7) B 1
    H H24C 0.8877 -0.1096 0.1373 0.156 Uiso calc PR 0.668(7) B 1
    C C22A 0.9980(12) -0.0870(8) 0.2385(7) 0.115(5) Uani d PDU 0.332(7) B 2
    H H22D 1.0372 -0.0579 0.2743 0.138 Uiso calc PR 0.332(7) B 2
    H H22E 1.0115 -0.1446 0.2394 0.138 Uiso calc PR 0.332(7) B 2
    H H22F 0.9410 -0.0790 0.2569 0.138 Uiso calc PR 0.332(7) B 2
    C C23A 0.9422(8) -0.1038(6) 0.0956(9) 0.114(5) Uani d PDU 0.332(7) B 2
    H H23D 0.9081 -0.0656 0.0639 0.136 Uiso calc PR 0.332(7) B 2
    H H23E 0.9059 -0.1379 0.1276 0.136 Uiso calc PR 0.332(7) B 2
    H H23F 0.9743 -0.1375 0.0592 0.136 Uiso calc PR 0.332(7) B 2
    C C24A 1.0915(9) -0.0643(8) 0.1216(12) 0.128(5) Uani d PDU 0.332(7) B 2
    H H24D 1.1312 -0.0342 0.1559 0.154 Uiso calc PR 0.332(7) B 2
    H H24E 1.0923 -0.0432 0.0666 0.154 Uiso calc PR 0.332(7) B 2
    H H24F 1.1071 -0.1214 0.1215 0.154 Uiso calc PR 0.332(7) B 2
    C C25 1.07798(15) 0.25155(14) 0.13433(17) 0.0602(7) Uani d . 1 . .
    C C26 1.16553(17) 0.21537(19) 0.1140(2) 0.0894(10) Uani d . 1 . .
    H H26A 1.1867 0.1833 0.1597 0.107 Uiso calc R 1 . .
    H H26B 1.2046 0.2593 0.1034 0.107 Uiso calc R 1 . .
    H H26C 1.1599 0.1810 0.0661 0.107 Uiso calc R 1 . .
    C C27 1.08814(17) 0.30289(17) 0.2130(2) 0.0766(8) Uani d . 1 . .
    H H27A 1.1044 0.2677 0.2582 0.092 Uiso calc R 1 . .
    H H27B 1.0350 0.3292 0.2244 0.092 Uiso calc R 1 . .
    H H27C 1.1313 0.3439 0.2058 0.092 Uiso calc R 1 . .
    C C28 1.0509(2) 0.30698(17) 0.0608(2) 0.0821(9) Uani d . 1 . .
    H H28A 1.0922 0.3499 0.0544 0.099 Uiso calc R 1 . .
    H H28B 0.9962 0.3309 0.0708 0.099 Uiso calc R 1 . .
    H H28C 1.0473 0.2745 0.0115 0.099 Uiso calc R 1 . .
    C C29 0.83683(13) 0.44192(12) 0.28703(14) 0.0461(5) Uani d . 1 . .
    C C30 0.80912(15) 0.39926(14) 0.35457(15) 0.0566(6) Uani d . 1 . .
    H H30 0.7860 0.3469 0.3482 0.068 Uiso calc R 1 . .
    C C31 0.81596(16) 0.43484(14) 0.43200(16) 0.0569(6) Uani d . 1 . .
    H H31 0.7980 0.4054 0.4774 0.068 Uiso calc R 1 . .
    C C32 0.84884(14) 0.51314(14) 0.44336(15) 0.0523(6) Uani d . 1 . .
    C C33 0.87591(14) 0.55355(14) 0.37267(15) 0.0524(6) Uani d . 1 . .
    H H33 0.8981 0.6062 0.3791 0.063 Uiso calc R 1 . .
    C C34 0.87219(13) 0.52098(12) 0.29329(14) 0.0470(5) Uani d . 1 . .
    C C35 0.90342(15) 0.56929(13) 0.21791(16) 0.0562(6) Uani d . 1 . .
    C C36 0.97073(17) 0.51997(16) 0.17182(19) 0.0753(8) Uani d . 1 . .
    H H36A 0.9463 0.4690 0.1528 0.090 Uiso calc R 1 . .
    H H36B 1.0185 0.5088 0.2083 0.090 Uiso calc R 1 . .
    H H36C 0.9894 0.5513 0.1256 0.090 Uiso calc R 1 . .
    C C37 0.82689(18) 0.58997(16) 0.16050(17) 0.0707(7) Uani d . 1 . .
    H H37A 0.8464 0.6184 0.1129 0.085 Uiso calc R 1 . .
    H H37B 0.7877 0.6243 0.1891 0.085 Uiso calc R 1 . .
    H H37C 0.7987 0.5401 0.1437 0.085 Uiso calc R 1 . .
    C C38 0.9459(2) 0.65100(16) 0.2443(2) 0.0808(9) Uani d . 1 . .
    H H38A 0.9644 0.6798 0.1964 0.097 Uiso calc R 1 . .
    H H38B 0.9941 0.6398 0.2801 0.097 Uiso calc R 1 . .
    H H38C 0.9056 0.6842 0.2727 0.097 Uiso calc R 1 . .
    C C39 0.85283(17) 0.55513(16) 0.52831(16) 0.0635(7) Uani d . 1 . .
    C C40 0.9374(2) 0.6003(3) 0.5429(2) 0.1156(13) Uani d . 1 . .
    H H40A 0.9396 0.6226 0.5976 0.139 Uiso calc R 1 . .
    H H40B 0.9419 0.6441 0.5037 0.139 Uiso calc R 1 . .
    H H40C 0.9837 0.5625 0.5365 0.139 Uiso calc R 1 . .
    C C41 0.7845(2) 0.6210(3) 0.5294(2) 0.1212(15) Uani d . 1 . .
    H H41A 0.7293 0.5956 0.5258 0.145 Uiso calc R 1 . .
    H H41B 0.7910 0.6572 0.4834 0.145 Uiso calc R 1 . .
    H H41C 0.7898 0.6519 0.5796 0.145 Uiso calc R 1 . .
    C C42 0.8437(3) 0.4962(2) 0.5980(2) 0.1315(16) Uani d U 1 . .
    H H42A 0.7873 0.4734 0.5963 0.158 Uiso calc R 1 . .
    H H42B 0.8533 0.5246 0.6492 0.158 Uiso calc R 1 . .
    H H42C 0.8847 0.4528 0.5933 0.158 Uiso calc R 1 . .
loop_
    _atom_site_aniso_label
    _atom_site_aniso_U_11
    _atom_site_aniso_U_22
    _atom_site_aniso_U_33
    _atom_site_aniso_U_12
    _atom_site_aniso_U_13
    _atom_site_aniso_U_23
    P1 0.0426(3) 0.0424(3) 0.0536(4) 0.0009(2) -0.0056(2) 0.0007(3)
    O1 0.0401(8) 0.0708(10) 0.0512(10) 0.0022(7) -0.0023(7) 0.0024(8)
    O2 0.0534(9) 0.0509(8) 0.0583(11) -0.0046(7) -0.0054(7) 0.0050(7)
    O3 0.0408(8) 0.0416(8) 0.0853(12) 0.0017(6) -0.0073(7) -0.0025(8)
    O4 0.0687(10) 0.0426(8) 0.0530(10) -0.0014(7) 0.0015(8) -0.0003(7)
    C1 0.0449(12) 0.0515(12) 0.0497(15) -0.0002(10) -0.0052(10) -0.0044(10)
    C2 0.0424(12) 0.0627(14) 0.0550(16) -0.0018(10) 0.0024(10) 0.0029(11)
    C3 0.0459(12) 0.0635(14) 0.0470(14) 0.0016(10) -0.0003(10) 0.0058(11)
    C4 0.0402(11) 0.0466(11) 0.0481(14) 0.0005(9) -0.0034(9) -0.0028(10)
    C5 0.0484(12) 0.0510(12) 0.0484(15) -0.0038(10) 0.0012(10) -0.0005(10)
    C6 0.0534(13) 0.0635(14) 0.0455(15) -0.0032(11) -0.0058(10) 0.0022(11)
    C7 0.0475(13) 0.0712(16) 0.0624(17) -0.0014(11) -0.0130(11) -0.0046(13)
    C8 0.063(4) 0.103(6) 0.086(5) -0.008(3) -0.029(3) -0.020(4)
    C9 0.051(3) 0.177(8) 0.092(5) -0.024(4) -0.012(3) 0.016(5)
    C10 0.077(5) 0.067(4) 0.163(8) 0.015(3) -0.036(5) -0.014(5)
    C8A 0.088(7) 0.074(5) 0.161(10) -0.010(5) -0.042(7) -0.019(6)
    C9A 0.047(4) 0.167(9) 0.109(6) 0.027(6) -0.009(4) -0.002(6)
    C10A 0.061(5) 0.096(7) 0.109(7) 0.016(4) -0.037(5) 0.012(6)
    C11 0.0535(13) 0.0757(16) 0.0509(16) -0.0086(12) 0.0065(11) 0.0057(12)
    C12 0.084(2) 0.091(2) 0.094(2) -0.0067(17) 0.0424(18) -0.0130(17)
    C13 0.0713(18) 0.0772(18) 0.094(2) -0.0210(15) 0.0206(16) 0.0024(16)
    C14 0.087(2) 0.185(4) 0.065(2) -0.025(2) 0.0074(17) 0.040(2)
    C15 0.0464(12) 0.0394(10) 0.0536(14) 0.0013(9) -0.0089(10) -0.0027(9)
    C16 0.0442(12) 0.0505(13) 0.0766(18) -0.0010(10) -0.0080(11) -0.0065(12)
    C17 0.0619(15) 0.0447(12) 0.0702(18) -0.0076(11) 0.0007(12) -0.0071(11)
    C18 0.0661(15) 0.0438(11) 0.0477(15) 0.0012(10) 0.0044(11) -0.0045(10)
    C19 0.0523(13) 0.0500(12) 0.0552(15) 0.0089(10) 0.0056(10) -0.0016(11)
    C20 0.0495(12) 0.0464(11) 0.0478(14) 0.0005(10) 0.0010(10) -0.0014(10)
    C21 0.0820(18) 0.0429(12) 0.0674(18) 0.0071(12) 0.0121(14) -0.0018(12)
    C22 0.154(5) 0.060(3) 0.082(4) 0.037(3) 0.010(3) -0.013(2)
    C23 0.159(6) 0.068(3) 0.122(5) 0.045(3) -0.043(4) 0.000(3)
    C24 0.126(5) 0.055(3) 0.211(8) 0.000(3) 0.045(5) 0.034(4)
    C22A 0.157(9) 0.086(6) 0.103(8) 0.036(7) 0.008(7) 0.026(6)
    C23A 0.142(9) 0.061(5) 0.136(9) 0.021(6) -0.021(7) -0.029(6)
    C24A 0.146(9) 0.082(6) 0.160(10) 0.041(6) 0.048(7) 0.014(7)
    C25 0.0506(13) 0.0508(12) 0.0797(19) -0.0050(10) 0.0095(12) -0.0014(12)
    C26 0.0595(17) 0.0759(18) 0.134(3) -0.0055(14) 0.0286(18) 0.0014(18)
    C27 0.0587(16) 0.0699(16) 0.101(2) -0.0147(13) -0.0051(15) -0.0120(16)
    C28 0.090(2) 0.0639(16) 0.094(2) -0.0081(15) 0.0217(17) 0.0146(15)
    C29 0.0455(11) 0.0422(11) 0.0504(14) 0.0043(9) -0.0021(9) -0.0021(10)
    C30 0.0662(15) 0.0452(12) 0.0583(17) -0.0046(11) -0.0019(12) 0.0020(11)
    C31 0.0661(15) 0.0532(13) 0.0512(16) -0.0006(11) 0.0000(11) 0.0060(11)
    C32 0.0469(12) 0.0512(12) 0.0584(16) 0.0073(10) -0.0053(10) -0.0033(11)
    C33 0.0476(12) 0.0447(11) 0.0646(17) -0.0004(9) -0.0014(11) -0.0043(11)
    C34 0.0404(11) 0.0435(11) 0.0570(15) 0.0035(9) 0.0000(9) 0.0001(10)
    C35 0.0597(14) 0.0440(11) 0.0653(17) -0.0014(10) 0.0105(12) -0.0002(11)
    C36 0.0670(16) 0.0689(16) 0.091(2) -0.0023(13) 0.0262(15) -0.0037(15)
    C37 0.0847(19) 0.0614(15) 0.0661(19) 0.0085(14) 0.0052(14) 0.0117(13)
    C38 0.100(2) 0.0547(14) 0.089(2) -0.0185(15) 0.0223(17) -0.0017(14)
    C39 0.0652(16) 0.0664(15) 0.0586(17) 0.0062(13) -0.0038(12) -0.0064(13)
    C40 0.112(3) 0.143(3) 0.092(3) -0.027(3) -0.007(2) -0.048(2)
    C41 0.116(3) 0.148(3) 0.099(3) 0.054(3) 0.000(2) -0.044(3)
    C42 0.229(5) 0.100(3) 0.065(2) -0.021(3) -0.008(3) -0.002(2)
_geom_special_details
;
All e.s.d.'s (except the e.s.d. in the dihedral angle between two l.s. planes)
are estimated using the full covariance matrix. The cell e.s.d.'s are taken
into account individually in the estimation of e.s.d.'s in distances, angles
and torsion angles; correlations between e.s.d.'s in cell parameters are only
used when they are defined by crystal symmetry. An approximate (isotropic)
treatment of cell e.s.d.'s is used for estimating e.s.d.'s involving l.s.
planes.
;
loop_
    _geom_bond_atom_site_label_1
    _geom_bond_atom_site_label_2
    _geom_bond_site_symmetry_2
    _geom_bond_distance
    _geom_bond_publ_flag
    P1 O2 . 1.4559(16) ?
    P1 O4 . 1.5655(16) ?
    P1 O3 . 1.5712(15) ?
    P1 O1 . 1.5713(17) ?
    O1 C4 . 1.417(3) ?
    O3 C15 . 1.421(2) ?
    O4 C29 . 1.434(3) ?
    C1 C2 . 1.372(3) ?
    C1 C6 . 1.401(3) ?
    C1 C7 . 1.540(3) ?
    C2 C3 . 1.384(3) ?
    C2 H2 . 0.93 ?
    C3 C4 . 1.382(3) ?
    C3 H3 . 0.93 ?
    C4 C5 . 1.396(3) ?
    C5 C6 . 1.400(3) ?
    C5 C11 . 1.548(3) ?
    C6 H6 . 0.93 ?
    C7 C8A . 1.475(9) ?
    C7 C10 . 1.506(9) ?
    C7 C9A . 1.517(8) ?
    C7 C10A . 1.538(9) ?
    C7 C8 . 1.540(8) ?
    C7 C9 . 1.546(7) ?
    C8 H8A . 0.96 ?
    C8 H8B . 0.96 ?
    C8 H8C . 0.96 ?
    C9 H9A . 0.96 ?
    C9 H9B . 0.96 ?
    C9 H9C . 0.96 ?
    C10 H10A . 0.96 ?
    C10 H10B . 0.96 ?
    C10 H10C . 0.96 ?
    C8A H8AA . 0.96 ?
    C8A H8AB . 0.96 ?
    C8A H8AC . 0.96 ?
    C9A H9AA . 0.96 ?
    C9A H9AB . 0.96 ?
    C9A H9AC . 0.96 ?
    C10A H10D . 0.96 ?
    C10A H10E . 0.96 ?
    C10A H10F . 0.96 ?
    C11 C12 . 1.527(4) ?
    C11 C14 . 1.528(4) ?
    C11 C13 . 1.533(4) ?
    C12 H12A . 0.96 ?
    C12 H12B . 0.96 ?
    C12 H12C . 0.96 ?
    C13 H13A . 0.96 ?
    C13 H13B . 0.96 ?
    C13 H13C . 0.96 ?
    C14 H14A . 0.96 ?
    C14 H14B . 0.96 ?
    C14 H14C . 0.96 ?
    C15 C16 . 1.376(3) ?
    C15 C20 . 1.399(3) ?
    C16 C17 . 1.383(3) ?
    C16 H16 . 0.9300 ?
    C17 C18 . 1.380(3) ?
    C17 H17 . 0.9300 ?
    C18 C19 . 1.399(3) ?
    C18 C21 . 1.542(3) ?
    C19 C20 . 1.401(3) ?
    C19 H19 . 0.9300 ?
    C20 C25 . 1.545(3) ?
    C21 C22A . 1.472(9) ?
    C21 C24A . 1.483(10) ?
    C21 C22 . 1.509(5) ?
    C21 C24 . 1.516(5) ?
    C21 C23 . 1.543(6) ?
    C21 C23A . 1.559(10) ?
    C22 H22A . 0.96 ?
    C22 H22B . 0.96 ?
    C22 H22C . 0.96 ?
    C23 H23A . 0.96 ?
    C23 H23B . 0.96 ?
    C23 H23C . 0.96 ?
    C24 H24A . 0.96 ?
    C24 H24B . 0.96 ?
    C24 H24C . 0.96 ?
    C22A H22D . 0.96 ?
    C22A H22E . 0.96 ?
    C22A H22F . 0.96 ?
    C23A H23D . 0.96 ?
    C23A H23E . 0.96 ?
    C23A H23F . 0.96 ?
    C24A H24D . 0.96 ?
    C24A H24E . 0.96 ?
    C24A H24F . 0.96 ?
    C25 C27 . 1.533(4) ?
    C25 C26 . 1.540(3) ?
    C25 C28 . 1.548(4) ?
    C26 H26A . 0.96 ?
    C26 H26B . 0.96 ?
    C26 H26C . 0.96 ?
    C27 H27A . 0.96 ?
    C27 H27B . 0.96 ?
    C27 H27C . 0.96 ?
    C28 H28A . 0.96 ?
    C28 H28B . 0.96 ?
    C28 H28C . 0.96 ?
    C29 C30 . 1.380(3) ?
    C29 C34 . 1.403(3) ?
    C30 C31 . 1.387(3) ?
    C30 H30 . 0.9300 ?
    C31 C32 . 1.385(3) ?
    C31 H31 . 0.9300 ?
    C32 C33 . 1.400(3) ?
    C32 C39 . 1.541(3) ?
    C33 C34 . 1.395(3) ?
    C33 H33 . 0.9300 ?
    C34 C35 . 1.547(3) ?
    C35 C36 . 1.538(3) ?
    C35 C37 . 1.538(4) ?
    C35 C38 . 1.542(3) ?
    C36 H36A . 0.96 ?
    C36 H36B . 0.96 ?
    C36 H36C . 0.96 ?
    C37 H37A . 0.96 ?
    C37 H37B . 0.96 ?
    C37 H37C . 0.96 ?
    C38 H38A . 0.96 ?
    C38 H38B . 0.96 ?
    C38 H38C . 0.96 ?
    C39 C42 . 1.494(4) ?
    C39 C41 . 1.517(4) ?
    C39 C40 . 1.530(4) ?
    C40 H40A . 0.96 ?
    C40 H40B . 0.96 ?
    C40 H40C . 0.96 ?
    C41 H41A . 0.96 ?
    C41 H41B . 0.96 ?
    C41 H41C . 0.96 ?
    C42 H42A . 0.96 ?
    C42 H42B . 0.96 ?
    C42 H42C . 0.96 ?
loop_
    _geom_angle_atom_site_label_1
    _geom_angle_atom_site_label_2
    _geom_angle_atom_site_label_3
    _geom_angle_site_symmetry_1
    _geom_angle_site_symmetry_3
    _geom_angle
    _geom_angle_publ_flag
    O2 P1 O4 . . 116.48(9) ?
    O2 P1 O3 . . 116.59(9) ?
    O4 P1 O3 . . 102.13(8) ?
    O2 P1 O1 . . 117.14(9) ?
    O4 P1 O1 . . 101.49(9) ?
    O3 P1 O1 . . 100.36(9) ?
    C4 O1 P1 . . 129.05(14) ?
    C15 O3 P1 . . 127.04(13) ?
    C29 O4 P1 . . 129.11(14) ?
    C2 C1 C6 . . 116.9(2) ?
    C2 C1 C7 . . 122.5(2) ?
    C6 C1 C7 . . 120.6(2) ?
    C1 C2 C3 . . 121.5(2) ?
    C1 C2 H2 . . 119.3 ?
    C3 C2 H2 . . 119.3 ?
    C4 C3 C2 . . 119.7(2) ?
    C4 C3 H3 . . 120.1 ?
    C2 C3 H3 . . 120.1 ?
    C3 C4 C5 . . 122.4(2) ?
    C3 C4 O1 . . 120.2(2) ?
    C5 C4 O1 . . 117.33(18) ?
    C4 C5 C6 . . 114.98(19) ?
    C4 C5 C11 . . 123.2(2) ?
    C6 C5 C11 . . 121.8(2) ?
    C5 C6 C1 . . 124.5(2) ?
    C5 C6 H6 . . 117.8 ?
    C1 C6 H6 . . 117.8 ?
    C8A C7 C10 . . 125.6(7) ?
    C8A C7 C9A . . 114.5(7) ?
    C10 C7 C9A . . 79.3(6) ?
    C8A C7 C10A . . 108.0(8) ?
    C9A C7 C10A . . 103.0(6) ?
    C10 C7 C8 . . 108.6(6) ?
    C9A C7 C8 . . 135.6(6) ?
    C10A C7 C8 . . 86.4(6) ?
    C8A C7 C1 . . 112.0(6) ?
    C10 C7 C1 . . 111.4(5) ?
    C9A C7 C1 . . 109.2(4) ?
    C10A C7 C1 . . 109.7(5) ?
    C8 C7 C1 . . 107.9(4) ?
    C8A C7 C9 . . 79.7(6) ?
    C10 C7 C9 . . 112.2(5) ?
    C10A C7 C9 . . 130.9(6) ?
    C8 C7 C9 . . 104.7(5) ?
    C1 C7 C9 . . 111.6(3) ?
    C7 C8 H8A . . 109.5 ?
    C7 C8 H8B . . 109.5 ?
    H8A C8 H8B . . 109.5 ?
    C7 C8 H8C . . 109.5 ?
    H8A C8 H8C . . 109.5 ?
    H8B C8 H8C . . 109.5 ?
    C7 C9 H9A . . 109.5 ?
    C7 C9 H9B . . 109.5 ?
    H9A C9 H9B . . 109.5 ?
    C7 C9 H9C . . 109.5 ?
    H9A C9 H9C . . 109.5 ?
    H9B C9 H9C . . 109.5 ?
    C7 C10 H10A . . 109.5 ?
    C7 C10 H10B . . 109.5 ?
    H10A C10 H10B . . 109.5 ?
    C7 C10 H10C . . 109.5 ?
    H10A C10 H10C . . 109.5 ?
    H10B C10 H10C . . 109.5 ?
    C7 C8A H8AA . . 109.5 ?
    C7 C8A H8AB . . 109.5 ?
    H8AA C8A H8AB . . 109.5 ?
    C7 C8A H8AC . . 109.5 ?
    H8AA C8A H8AC . . 109.5 ?
    H8AB C8A H8AC . . 109.5 ?
    C7 C9A H9AA . . 109.5 ?
    C7 C9A H9AB . . 109.5 ?
    H9AA C9A H9AB . . 109.5 ?
    C7 C9A H9AC . . 109.5 ?
    H9AA C9A H9AC . . 109.5 ?
    H9AB C9A H9AC . . 109.5 ?
    C7 C10A H10D . . 109.5 ?
    C7 C10A H10E . . 109.5 ?
    H10D C10A H10E . . 109.5 ?
    C7 C10A H10F . . 109.5 ?
    H10D C10A H10F . . 109.5 ?
    H10E C10A H10F . . 109.5 ?
    C12 C11 C14 . . 108.6(3) ?
    C12 C11 C13 . . 109.9(2) ?
    C14 C11 C13 . . 106.4(2) ?
    C12 C11 C5 . . 110.4(2) ?
    C14 C11 C5 . . 111.6(2) ?
    C13 C11 C5 . . 109.8(2) ?
    C11 C12 H12A . . 109.5 ?
    C11 C12 H12B . . 109.5 ?
    H12A C12 H12B . . 109.5 ?
    C11 C12 H12C . . 109.5 ?
    H12A C12 H12C . . 109.5 ?
    H12B C12 H12C . . 109.5 ?
    C11 C13 H13A . . 109.5 ?
    C11 C13 H13B . . 109.5 ?
    H13A C13 H13B . . 109.5 ?
    C11 C13 H13C . . 109.5 ?
    H13A C13 H13C . . 109.5 ?
    H13B C13 H13C . . 109.5 ?
    C11 C14 H14A . . 109.5 ?
    C11 C14 H14B . . 109.5 ?
    H14A C14 H14B . . 109.5 ?
    C11 C14 H14C . . 109.5 ?
    H14A C14 H14C . . 109.5 ?
    H14B C14 H14C . . 109.5 ?
    C16 C15 C20 . . 121.93(19) ?
    C16 C15 O3 . . 120.82(19) ?
    C20 C15 O3 . . 117.23(18) ?
    C15 C16 C17 . . 120.4(2) ?
    C15 C16 H16 . . 119.8 ?
    C17 C16 H16 . . 119.8 ?
    C18 C17 C16 . . 121.1(2) ?
    C18 C17 H17 . . 119.4 ?
    C16 C17 H17 . . 119.4 ?
    C17 C18 C19 . . 116.6(2) ?
    C17 C18 C21 . . 121.9(2) ?
    C19 C18 C21 . . 121.5(2) ?
    C18 C19 C20 . . 124.7(2) ?
    C18 C19 H19 . . 117.7 ?
    C20 C19 H19 . . 117.7 ?
    C15 C20 C19 . . 115.04(19) ?
    C15 C20 C25 . . 122.98(19) ?
    C19 C20 C25 . . 121.98(19) ?
    C22A C21 C24A . . 112.8(9) ?
    C22A C21 C22 . . 140.6(5) ?
    C24A C21 C22 . . 46.0(7) ?
    C22A C21 C24 . . 58.8(7) ?
    C24A C21 C24 . . 135.4(6) ?
    C22 C21 C24 . . 109.5(4) ?
    C22A C21 C18 . . 108.6(5) ?
    C24A C21 C18 . . 111.5(5) ?
    C22 C21 C18 . . 110.5(3) ?
    C24 C21 C18 . . 112.4(3) ?
    C22A C21 C23 . . 53.0(6) ?
    C24A C21 C23 . . 63.5(8) ?
    C22 C21 C23 . . 107.2(4) ?
    C24 C21 C23 . . 107.4(5) ?
    C18 C21 C23 . . 109.8(3) ?
    C22A C21 C23A . . 109.6(8) ?
    C24A C21 C23A . . 107.6(9) ?
    C22 C21 C23A . . 63.8(6) ?
    C24 C21 C23A . . 51.8(6) ?
    C18 C21 C23A . . 106.6(4) ?
    C23 C21 C23A . . 143.2(5) ?
    C21 C22 H22A . . 109.5 ?
    C21 C22 H22B . . 109.5 ?
    H22A C22 H22B . . 109.5 ?
    C21 C22 H22C . . 109.5 ?
    H22A C22 H22C . . 109.5 ?
    H22B C22 H22C . . 109.5 ?
    C21 C23 H23A . . 109.5 ?
    C21 C23 H23B . . 109.5 ?
    H23A C23 H23B . . 109.5 ?
    C21 C23 H23C . . 109.5 ?
    H23A C23 H23C . . 109.5 ?
    H23B C23 H23C . . 109.5 ?
    C21 C24 H24A . . 109.5 ?
    C21 C24 H24B . . 109.5 ?
    H24A C24 H24B . . 109.5 ?
    C21 C24 H24C . . 109.5 ?
    H24A C24 H24C . . 109.5 ?
    H24B C24 H24C . . 109.5 ?
    C21 C22A H22D . . 109.5 ?
    C21 C22A H22E . . 109.5 ?
    H22D C22A H22E . . 109.5 ?
    C21 C22A H22F . . 109.5 ?
    H22D C22A H22F . . 109.5 ?
    H22E C22A H22F . . 109.5 ?
    C21 C23A H23D . . 109.5 ?
    C21 C23A H23E . . 109.5 ?
    H23D C23A H23E . . 109.5 ?
    C21 C23A H23F . . 109.5 ?
    H23D C23A H23F . . 109.5 ?
    H23E C23A H23F . . 109.5 ?
    C21 C24A H24D . . 109.5 ?
    C21 C24A H24E . . 109.5 ?
    H24D C24A H24E . . 109.5 ?
    C21 C24A H24F . . 109.5 ?
    H24D C24A H24F . . 109.5 ?
    H24E C24A H24F . . 109.5 ?
    C27 C25 C26 . . 108.3(2) ?
    C27 C25 C20 . . 110.3(2) ?
    C26 C25 C20 . . 111.4(2) ?
    C27 C25 C28 . . 110.4(2) ?
    C26 C25 C28 . . 106.5(2) ?
    C20 C25 C28 . . 109.8(2) ?
    C25 C26 H26A . . 109.5 ?
    C25 C26 H26B . . 109.5 ?
    H26A C26 H26B . . 109.5 ?
    C25 C26 H26C . . 109.5 ?
    H26A C26 H26C . . 109.5 ?
    H26B C26 H26C . . 109.5 ?
    C25 C27 H27A . . 109.5 ?
    C25 C27 H27B . . 109.5 ?
    H27A C27 H27B . . 109.5 ?
    C25 C27 H27C . . 109.5 ?
    H27A C27 H27C . . 109.5 ?
    H27B C27 H27C . . 109.5 ?
    C25 C28 H28A . . 109.5 ?
    C25 C28 H28B . . 109.5 ?
    H28A C28 H28B . . 109.5 ?
    C25 C28 H28C . . 109.5 ?
    H28A C28 H28C . . 109.5 ?
    H28B C28 H28C . . 109.5 ?
    C30 C29 C34 . . 122.4(2) ?
    C30 C29 O4 . . 120.71(19) ?
    C34 C29 O4 . . 116.79(19) ?
    C29 C30 C31 . . 119.6(2) ?
    C29 C30 H30 . . 120.2 ?
    C31 C30 H30 . . 120.2 ?
    C32 C31 C30 . . 121.6(2) ?
    C32 C31 H31 . . 119.2 ?
    C30 C31 H31 . . 119.2 ?
    C31 C32 C33 . . 116.3(2) ?
    C31 C32 C39 . . 122.2(2) ?
    C33 C32 C39 . . 121.5(2) ?
    C34 C33 C32 . . 125.1(2) ?
    C34 C33 H33 . . 117.4 ?
    C32 C33 H33 . . 117.4 ?
    C33 C34 C29 . . 114.9(2) ?
    C33 C34 C35 . . 122.29(19) ?
    C29 C34 C35 . . 122.8(2) ?
    C36 C35 C37 . . 110.7(2) ?
    C36 C35 C38 . . 106.7(2) ?
    C37 C35 C38 . . 107.8(2) ?
    C36 C35 C34 . . 111.00(19) ?
    C37 C35 C34 . . 109.43(19) ?
    C38 C35 C34 . . 111.2(2) ?
    C35 C36 H36A . . 109.5 ?
    C35 C36 H36B . . 109.5 ?
    H36A C36 H36B . . 109.5 ?
    C35 C36 H36C . . 109.5 ?
    H36A C36 H36C . . 109.5 ?
    H36B C36 H36C . . 109.5 ?
    C35 C37 H37A . . 109.5 ?
    C35 C37 H37B . . 109.5 ?
    H37A C37 H37B . . 109.5 ?
    C35 C37 H37C . . 109.5 ?
    H37A C37 H37C . . 109.5 ?
    H37B C37 H37C . . 109.5 ?
    C35 C38 H38A . . 109.5 ?
    C35 C38 H38B . . 109.5 ?
    H38A C38 H38B . . 109.5 ?
    C35 C38 H38C . . 109.5 ?
    H38A C38 H38C . . 109.5 ?
    H38B C38 H38C . . 109.5 ?
    C42 C39 C41 . . 111.2(3) ?
    C42 C39 C40 . . 106.9(3) ?
    C41 C39 C40 . . 105.7(3) ?
    C42 C39 C32 . . 113.2(2) ?
    C41 C39 C32 . . 108.2(2) ?
    C40 C39 C32 . . 111.4(2) ?
    C39 C40 H40A . . 109.5 ?
    C39 C40 H40B . . 109.5 ?
    H40A C40 H40B . . 109.5 ?
    C39 C40 H40C . . 109.5 ?
    H40A C40 H40C . . 109.5 ?
    H40B C40 H40C . . 109.5 ?
    C39 C41 H41A . . 109.5 ?
    C39 C41 H41B . . 109.5 ?
    H41A C41 H41B . . 109.5 ?
    C39 C41 H41C . . 109.5 ?
    H41A C41 H41C . . 109.5 ?
    H41B C41 H41C . . 109.5 ?
    C39 C42 H42A . . 109.5 ?
    C39 C42 H42B . . 109.5 ?
    H42A C42 H42B . . 109.5 ?
    C39 C42 H42C . . 109.5 ?
    H42A C42 H42C . . 109.5 ?
    H42B C42 H42C . . 109.5 ?
loop_
    _geom_torsion_atom_site_label_1
    _geom_torsion_atom_site_label_2
    _geom_torsion_atom_site_label_3
    _geom_torsion_atom_site_label_4
    _geom_torsion_site_symmetry_1
    _geom_torsion_site_symmetry_2
    _geom_torsion_site_symmetry_3
    _geom_torsion_site_symmetry_4
    _geom_torsion
    _geom_torsion_publ_flag
    O2 P1 O1 C4 . . . . 36.4(2) ?
    O4 P1 O1 C4 . . . . -91.55(18) ?
    O3 P1 O1 C4 . . . . 163.67(17) ?
    O2 P1 O3 C15 . . . . 39.9(2) ?
    O4 P1 O3 C15 . . . . 168.08(18) ?
    O1 P1 O3 C15 . . . . -87.66(19) ?
    O2 P1 O4 C29 . . . . 35.9(2) ?
    O3 P1 O4 C29 . . . . -92.31(18) ?
    O1 P1 O4 C29 . . . . 164.32(17) ?
    C6 C1 C2 C3 . . . . -0.1(3) ?
    C7 C1 C2 C3 . . . . 179.4(2) ?
    C1 C2 C3 C4 . . . . -0.5(3) ?
    C2 C3 C4 C5 . . . . 1.5(3) ?
    C2 C3 C4 O1 . . . . -175.8(2) ?
    P1 O1 C4 C3 . . . . -15.8(3) ?
    P1 O1 C4 C5 . . . . 166.79(16) ?
    C3 C4 C5 C6 . . . . -1.8(3) ?
    O1 C4 C5 C6 . . . . 175.57(18) ?
    C3 C4 C5 C11 . . . . 177.9(2) ?
    O1 C4 C5 C11 . . . . -4.7(3) ?
    C4 C5 C6 C1 . . . . 1.2(3) ?
    C11 C5 C6 C1 . . . . -178.5(2) ?
    C2 C1 C6 C5 . . . . -0.3(3) ?
    C7 C1 C6 C5 . . . . -179.8(2) ?
    C2 C1 C7 C8A . . . . -96.1(8) ?
    C6 C1 C7 C8A . . . . 83.3(8) ?
    C2 C1 C7 C10 . . . . 117.5(6) ?
    C6 C1 C7 C10 . . . . -63.0(6) ?
    C2 C1 C7 C9A . . . . 31.8(8) ?
    C6 C1 C7 C9A . . . . -148.8(8) ?
    C2 C1 C7 C10A . . . . 144.0(7) ?
    C6 C1 C7 C10A . . . . -36.6(7) ?
    C2 C1 C7 C8 . . . . -123.4(5) ?
    C6 C1 C7 C8 . . . . 56.1(5) ?
    C2 C1 C7 C9 . . . . -8.8(7) ?
    C6 C1 C7 C9 . . . . 170.6(6) ?
    C4 C5 C11 C12 . . . . 63.7(3) ?
    C6 C5 C11 C12 . . . . -116.6(3) ?
    C4 C5 C11 C14 . . . . -175.4(3) ?
    C6 C5 C11 C14 . . . . 4.3(4) ?
    C4 C5 C11 C13 . . . . -57.7(3) ?
    C6 C5 C11 C13 . . . . 122.0(3) ?
    P1 O3 C15 C16 . . . . -3.4(3) ?
    P1 O3 C15 C20 . . . . 178.51(16) ?
    C20 C15 C16 C17 . . . . 3.6(4) ?
    O3 C15 C16 C17 . . . . -174.4(2) ?
    C15 C16 C17 C18 . . . . 0.9(4) ?
    C16 C17 C18 C19 . . . . -3.6(4) ?
    C16 C17 C18 C21 . . . . 176.5(2) ?
    C17 C18 C19 C20 . . . . 2.3(4) ?
    C21 C18 C19 C20 . . . . -177.9(2) ?
    C16 C15 C20 C19 . . . . -4.7(3) ?
    O3 C15 C20 C19 . . . . 173.3(2) ?
    C16 C15 C20 C25 . . . . 175.0(2) ?
    O3 C15 C20 C25 . . . . -6.9(3) ?
    C18 C19 C20 C15 . . . . 1.8(4) ?
    C18 C19 C20 C25 . . . . -178.0(2) ?
    C17 C18 C21 C22A . . . . -72.9(8) ?
    C19 C18 C21 C22A . . . . 107.2(8) ?
    C17 C18 C21 C24A . . . . 162.2(9) ?
    C19 C18 C21 C24A . . . . -17.6(9) ?
    C17 C18 C21 C22 . . . . 112.7(4) ?
    C19 C18 C21 C22 . . . . -67.1(4) ?
    C17 C18 C21 C24 . . . . -9.9(6) ?
    C19 C18 C21 C24 . . . . 170.3(5) ?
    C17 C18 C21 C23 . . . . -129.3(4) ?
    C19 C18 C21 C23 . . . . 50.9(5) ?
    C17 C18 C21 C23A . . . . 45.0(7) ?
    C19 C18 C21 C23A . . . . -134.8(7) ?
    C15 C20 C25 C27 . . . . 65.6(3) ?
    C19 C20 C25 C27 . . . . -114.6(3) ?
    C15 C20 C25 C26 . . . . -174.0(2) ?
    C19 C20 C25 C26 . . . . 5.8(4) ?
    C15 C20 C25 C28 . . . . -56.2(3) ?
    C19 C20 C25 C28 . . . . 123.5(2) ?
    P1 O4 C29 C30 . . . . -18.0(3) ?
    P1 O4 C29 C34 . . . . 165.17(15) ?
    C34 C29 C30 C31 . . . . 0.0(3) ?
    O4 C29 C30 C31 . . . . -176.6(2) ?
    C29 C30 C31 C32 . . . . 1.0(4) ?
    C30 C31 C32 C33 . . . . -1.0(3) ?
    C30 C31 C32 C39 . . . . 177.0(2) ?
    C31 C32 C33 C34 . . . . -0.1(3) ?
    C39 C32 C33 C34 . . . . -178.1(2) ?
    C32 C33 C34 C29 . . . . 1.0(3) ?
    C32 C33 C34 C35 . . . . -180.0(2) ?
    C30 C29 C34 C33 . . . . -1.0(3) ?
    O4 C29 C34 C33 . . . . 175.77(18) ?
    C30 C29 C34 C35 . . . . -180.0(2) ?
    O4 C29 C34 C35 . . . . -3.2(3) ?
    C33 C34 C35 C36 . . . . 124.4(2) ?
    C29 C34 C35 C36 . . . . -56.7(3) ?
    C33 C34 C35 C37 . . . . -113.1(2) ?
    C29 C34 C35 C37 . . . . 65.8(3) ?
    C33 C34 C35 C38 . . . . 5.8(3) ?
    C29 C34 C35 C38 . . . . -175.3(2) ?
    C31 C32 C39 C42 . . . . 17.5(4) ?
    C33 C32 C39 C42 . . . . -164.6(3) ?
    C31 C32 C39 C41 . . . . -106.1(3) ?
    C33 C32 C39 C41 . . . . 71.7(3) ?
    C31 C32 C39 C40 . . . . 138.1(3) ?
    C33 C32 C39 C40 . . . . -44.0(3) ?
loop_
    _geom_hbond_atom_site_label_D
    _geom_hbond_atom_site_label_H
    _geom_hbond_atom_site_label_A
    _geom_hbond_site_symmetry_A
    _geom_hbond_distance_DH
    _geom_hbond_distance_HA
    _geom_hbond_distance_DA
    _geom_hbond_angle_DHA
    C3 H3 O2 1 0.93 2.32 3.017(3) 132
    C12 H12C O1 1 0.96 2.36 3.022(4) 125
    C13 H13A O1 1 0.96 2.37 2.996(3) 122
    C16 H16 O2 1 0.93 2.38 3.023(3) 126
    C27 H27B O3 1 0.96 2.40 3.032(3) 123
    C28 H28B O3 1 0.96 2.33 2.990(4) 125
    C30 H30 O2 1 0.93 2.32 3.019(3) 132
    C36 H36A O4 1 0.96 2.31 2.969(3) 125
    C37 H37C O4 1 0.96 2.40 3.044(3) 124
