# Supplementary material for: Tris(2,4-di-tert-butyl­phen­yl) phosphate
Source: Acta Crystallogr Sect E Struct Rep Online. 2010 Aug 4;66(Pt 9):o2207–8. doi: 10.1107/S1600536810029673 (PMC3008051; doi:10.1107/S1600536810029673)
Supplement: Supplementary file 2 [file e-66-o2207-Isup2.hkl]

#
# h,k,l, Fc-squared, Fo-squared, sigma(Fo-squared) and status flag
#
data_I
_shelx_title ' I         P21/n        R = 0.07'
_shelx_refln_list_code          4
_shelx_F_calc_maximum      388.55
_exptl_crystal_F_000      1448.00
_reflns_d_resolution_high  0.7429
 
loop_
 _symmetry_equiv_pos_as_xyz
 'x, y, z'
 '-x+1/2, y+1/2, -z+1/2'
 '-x, -y, -z'
 'x-1/2, -y-1/2, z-1/2'
 
_cell_length_a    15.7020
_cell_length_b    16.2620
_cell_length_c    16.2620
_cell_angle_alpha  90.000
_cell_angle_beta   91.578
_cell_angle_gamma  90.000
 
_shelx_F_squared_multiplier     1.000
 
loop_
 _refln_index_h
 _refln_index_k
 _refln_index_l
 _refln_F_squared_calc
 _refln_F_squared_meas
 _refln_F_squared_sigma
 _refln_observed_status
   2   0   0      941.36      824.85     15.51 o
   4   0   0     4314.43     4347.21     84.24 o
   6   0   0      423.24      335.79     12.11 o
   8   0   0     3348.09     2982.10     63.32 o
  10   0   0      407.45      366.25     15.42 o
  12   0   0        3.46        4.31      6.60 o
  14   0   0      510.51      556.52     45.95 o
  16   0   0      270.80      275.85     19.25 o
  18   0   0      137.98      192.27     18.63 o
  20   0   0        2.32      -18.69     18.69 o
   1   1   0      727.71      696.09      9.16 o
   2   1   0       17.77       20.68      3.94 o
   3   1   0    57554.59    56906.41    793.43 o
   4   1   0    12194.75    11808.31    159.05 o
   5   1   0     6740.88     5961.95     84.06 o
   6   1   0       18.34       29.74      3.50 o
   7   1   0       19.60       16.90      3.20 o
   8   1   0     1664.55     1815.83     29.58 o
   9   1   0      708.58      628.55     14.59 o
  10   1   0      252.26      223.75      8.93 o
  11   1   0       65.62       68.36      6.40 o
  12   1   0        3.79       -3.24      4.48 o
  13   1   0        7.93       -5.15      5.15 o
  14   1   0       62.58       54.07      7.67 o
  15   1   0       13.59       11.21      6.73 o
  16   1   0        0.02        2.87      6.20 o
  17   1   0        0.91       21.26      7.67 o
  18   1   0       51.93       47.30     10.99 o
  19   1   0        2.03        8.47      9.56 o
  20   1   0        3.28      -11.68     13.22 o
   0   2   0     1180.73     1204.34     17.05 o
   1   2   0    13451.59    13924.95    134.74 o
   2   2   0      176.25      169.21      6.91 o
   3   2   0    43567.47    44371.95    515.00 o
   4   2   0     1542.74     1353.57     18.43 o
   5   2   0      921.84      847.12     25.40 o
   6   2   0     7255.66     7098.46    100.26 o
   7   2   0     4944.15     5273.18     77.21 o
   8   2   0     1388.80     1336.92     27.03 o
   9   2   0      905.38      844.72     16.80 o
  10   2   0      313.92      344.60     11.04 o
  11   2   0      763.56      773.44     13.80 o
  12   2   0       32.64       34.84      6.16 o
  13   2   0      982.97     1013.39     22.88 o
  14   2   0        0.60        3.27      5.50 o
  15   2   0      229.45      238.85     12.05 o
  16   2   0       66.34       60.37     10.17 o
  17   2   0        1.74       18.50      9.26 o
  18   2   0       28.02       11.68     11.20 o
  19   2   0       47.23       46.12     11.97 o
  20   2   0       12.73        1.87     14.24 o
   1   3   0    11008.09    11304.16    109.73 o
   2   3   0        1.57        9.79      1.33 o
   3   3   0      949.14      918.58     12.99 o
   4   3   0     1445.11     1572.82     21.26 o
   5   3   0     1430.57     1328.21     21.37 o
   6   3   0       53.25       79.89      5.28 o
   7   3   0     8094.16     7732.26     94.71 o
   8   3   0      703.97      707.52     12.59 o
   9   3   0      559.05      560.61     11.08 o
  10   3   0      522.65      534.86     23.11 o
  11   3   0      735.73      670.69     24.55 o
  12   3   0       12.07       14.42      4.13 o
  13   3   0        8.35       -4.33      5.15 o
  14   3   0        9.58        0.47      5.64 o
  15   3   0       49.20       30.63      8.99 o
  16   3   0        1.68       -0.50      7.53 o
  17   3   0        0.05       -1.20      8.90 o
  18   3   0       34.86       60.84     12.27 o
  19   3   0        4.56        9.11     10.30 o
  20   3   0       18.05       24.93     13.21 o
   0   4   0    12084.22    11831.14    176.60 o
   1   4   0    11177.39    11150.85    118.02 o
   2   4   0      199.40      135.87      3.37 o
   3   4   0      884.37      742.23     12.90 o
   4   4   0     1870.05     1837.01     24.44 o
   5   4   0      433.53      343.92      7.18 o
   6   4   0       99.12      101.38      4.39 o
   7   4   0       81.48       88.56      8.23 o
   8   4   0     1775.27     1666.80     36.79 o
   9   4   0       87.30      114.78      5.67 o
  10   4   0       65.67       73.64      4.96 o
  11   4   0     2275.43     2163.31     32.96 o
  12   4   0      519.53      535.99     14.16 o
  13   4   0       28.62       30.14      7.22 o
  14   4   0       39.00       38.20     10.47 o
  15   4   0       37.56       35.11      8.99 o
  16   4   0       51.97       51.56     10.17 o
  17   4   0       25.17       20.74      9.81 o
  18   4   0        1.91        6.03      9.81 o
  19   4   0       25.37       14.62     13.81 o
  20   4   0        0.81       -3.68     11.61 o
   1   5   0     3577.76     3787.59     41.98 o
   2   5   0     2459.21     2537.37     26.88 o
   3   5   0        9.13       22.40      3.25 o
   4   5   0     2405.36     2320.70     27.17 o
   5   5   0      269.84      359.57     11.66 o
   6   5   0     1943.64     1974.45     27.77 o
   7   5   0      405.74      444.14      9.63 o
   8   5   0      103.41      142.99      9.78 o
   9   5   0      318.86      345.26     10.48 o
  10   5   0      141.91      112.02      5.85 o
  11   5   0        1.71       -3.19      4.84 o
  12   5   0      829.26      873.27     34.17 o
  13   5   0      285.16      270.73     12.73 o
  14   5   0       37.01       39.40      6.90 o
  15   5   0        1.59       -8.68      8.68 o
  16   5   0       79.76       78.28     11.69 o
  17   5   0       66.89       94.61     13.17 o
  18   5   0       19.82       22.81     10.46 o
  19   5   0        2.30        4.72     10.17 o
  20   5   0        3.61       -7.74     10.30 o
   0   6   0      420.90      407.50      9.52 o
   1   6   0      221.49      100.87      4.47 o
   2   6   0       50.64       74.16      3.25 o
   3   6   0    10035.56    10013.41    106.44 o
   4   6   0      140.25      165.24      5.71 o
   5   6   0     1710.87     1650.32     20.73 o
   6   6   0     2035.55     2077.12     28.91 o
   7   6   0      304.95      287.95     11.24 o
   8   6   0      144.77      174.58      8.42 o
   9   6   0      130.90      123.22      5.93 o
  10   6   0       71.73       69.72      7.99 o
  11   6   0       73.72       58.54      9.89 o
  12   6   0     1562.91     1524.88     30.97 o
  13   6   0        0.40       -1.32      5.74 o
  14   6   0       87.27       93.68      8.94 o
  15   6   0       68.10       65.83      8.04 o
  16   6   0       56.34       33.31      9.56 o
  17   6   0        0.02       -2.26      9.17 o
  18   6   0       49.06       59.15     13.59 o
  19   6   0        0.04       -3.59      9.81 o
  20   6   0        1.10      -10.46     10.46 o
   1   7   0      142.53      148.15      4.25 o
   2   7   0      903.25      955.54     13.19 o
   3   7   0     4809.03     5042.91     56.10 o
   4   7   0      215.45      143.79      7.27 o
   5   7   0        0.09        0.55      1.92 o
   6   7   0     1843.03     1920.06     24.03 o
   7   7   0        8.19       19.56      4.59 o
   8   7   0      688.66      652.77     12.41 o
   9   7   0       90.60       95.85      7.98 o
  10   7   0      829.79      801.00     19.75 o
  11   7   0      379.78      418.61     14.85 o
  12   7   0      214.31      206.39     12.36 o
  13   7   0      453.99      440.08     18.43 o
  14   7   0        0.71       -4.79      6.10 o
  15   7   0       20.32       13.79      6.90 o
  16   7   0       11.56       13.62      6.69 o
  17   7   0        0.20       -2.22      7.43 o
  18   7   0        0.06        5.55     10.08 o
  19   7   0        3.37        0.08     11.07 o
   0   8   0     9557.29     9206.62    141.31 o
   1   8   0      904.17     1334.45     18.57 o
   2   8   0      132.42      164.01      4.83 o
   3   8   0      291.26      419.02      7.77 o
   4   8   0      151.39      149.70      5.01 o
   5   8   0       45.56       47.10      2.82 o
   6   8   0      746.70      713.37     11.35 o
   7   8   0      179.52      187.92      6.91 o
   8   8   0      484.47      498.46     14.49 o
   9   8   0     1054.39     1050.41     22.52 o
  10   8   0      911.36      825.11     25.85 o
  11   8   0       60.08       54.77      8.10 o
  12   8   0        6.46      -11.27     12.92 o
  13   8   0       66.62       31.29     11.24 o
  14   8   0       15.48        3.19      6.90 o
  15   8   0        1.91        7.75      9.23 o
  16   8   0       61.40       59.73      9.08 o
  17   8   0        0.11       -6.70      6.94 o
  18   8   0        0.65       -7.72      9.67 o
  19   8   0        0.01      -13.48     13.48 o
   1   9   0      474.21      555.40      9.78 o
   2   9   0     1902.28     1719.57     22.50 o
   3   9   0      903.03      944.03     14.08 o
   4   9   0     1372.73     1472.59     22.26 o
   5   9   0      164.24      143.10      5.46 o
   6   9   0      587.24      532.83      9.87 o
   7   9   0       64.54       42.86      4.48 o
   8   9   0      120.50      121.63      8.45 o
   9   9   0      351.30      322.31      9.98 o
  10   9   0      460.03      414.16     15.68 o
  11   9   0       17.03        7.06      6.63 o
  12   9   0      235.53      236.15     12.98 o
  13   9   0        8.55       -6.01      6.90 o
  14   9   0       88.03       78.22     16.64 o
  15   9   0        5.98        5.90      7.91 o
  16   9   0       13.53       10.89      8.90 o
  17   9   0        0.02       -7.31      7.31 o
  18   9   0        4.74       -2.78      8.51 o
  19   9   0        3.03       -7.79     20.25 o
   0  10   0       25.00        9.23      4.01 o
   1  10   0      645.18      752.71     13.81 o
   2  10   0      168.70      144.22      4.96 o
   3  10   0      555.34      506.09     10.23 o
   4  10   0        6.39        6.52      2.73 o
   5  10   0      403.74      390.99     10.29 o
   6  10   0       20.73       23.72      4.18 o
   7  10   0     1899.94     1948.93     33.23 o
   8  10   0      313.16      342.52     12.16 o
   9  10   0       15.37       17.73      4.49 o
  10  10   0        1.42        0.67      3.81 o
  11  10   0      303.05      290.70     14.53 o
  12  10   0       64.01       60.24      9.21 o
  13  10   0      165.15      142.90     15.62 o
  14  10   0       10.91       19.29     11.02 o
  15  10   0        0.59       -7.14      8.12 o
  16  10   0        0.49       -0.98      8.64 o
  17  10   0       75.30       87.35     11.67 o
  18  10   0        1.61       -8.30      8.30 o
   1  11   0      329.09      334.84      7.73 o
   2  11   0       22.74       29.94      3.43 o
   3  11   0     1789.47     1870.24     26.16 o
   4  11   0       37.96       31.89      3.82 o
   5  11   0     1054.65      983.42     20.83 o
   6  11   0       10.22        7.67      3.75 o
   7  11   0      221.85      197.96      8.51 o
   8  11   0      113.35      119.35      6.90 o
   9  11   0      125.69      145.00      7.70 o
  10  11   0        6.09       -4.38      4.38 o
  11  11   0      278.60      276.20     17.01 o
  12  11   0       45.05       36.68      9.14 o
  13  11   0       71.05       61.34     14.11 o
  14  11   0        5.06        0.76      7.82 o
  15  11   0       14.59        9.65     13.94 o
  16  11   0       15.87        9.88      9.81 o
  17  11   0        0.00        6.88     10.41 o
   0  12   0       28.31       16.24      4.60 o
   1  12   0      340.20      374.51      8.93 o
   2  12   0      251.44      251.15      8.30 o
   3  12   0       60.29       62.59      9.16 o
   4  12   0      348.47      362.39     16.41 o
   5  12   0        4.85        0.23      4.85 o
   6  12   0      206.34      244.55      9.19 o
   7  12   0       96.97       75.46      7.15 o
   8  12   0      185.84      178.51      8.64 o
   9  12   0      200.10      221.77      9.75 o
  10  12   0        9.17        2.77      5.10 o
  11  12   0      138.49      153.31     11.94 o
  12  12   0       20.10       15.89      8.67 o
  13  12   0       66.33       74.85     11.14 o
  14  12   0        0.11       -2.54      8.67 o
  15  12   0       40.28       39.69     24.05 o
  16  12   0        4.60        6.09     10.34 o
  17  12   0       30.33       28.29     14.01 o
   1  13   0       37.12       16.35      3.59 o
   2  13   0      199.24      219.90      8.10 o
   3  13   0      184.19      185.54      8.28 o
   4  13   0     1683.50     1893.10     31.16 o
   5  13   0      335.75      350.44     10.28 o
   6  13   0      185.74      182.07      7.72 o
   7  13   0       92.78       89.79      8.99 o
   8  13   0       64.49       85.60      7.98 o
   9  13   0       18.05        7.90      5.44 o
  10  13   0       14.50        2.27      5.44 o
  11  13   0        0.04       -4.76      4.76 o
  12  13   0       79.61       66.36     11.00 o
  13  13   0       84.06       81.72     12.11 o
  14  13   0       17.28       17.80     10.57 o
  15  13   0       28.73       46.47     17.09 o
  16  13   0        2.62       -7.79     10.79 o
   0  14   0       99.08       93.97      8.20 o
   1  14   0       94.00      119.60      9.78 o
   2  14   0      122.59      102.48     10.62 o
   3  14   0       48.21       47.78      5.40 o
   4  14   0      431.24      416.19     11.40 o
   5  14   0      193.80      218.49     11.48 o
   6  14   0      147.87      142.85      8.43 o
   7  14   0      190.05      212.54     11.25 o
   8  14   0       65.14       68.18     11.69 o
   9  14   0        1.35       -5.63      5.63 o
  10  14   0       42.43       33.36     10.57 o
  11  14   0        2.08       -6.09      8.08 o
  12  14   0       49.51       39.09     10.83 o
  13  14   0        0.27       -6.09      9.44 o
  14  14   0        0.01       -0.04     10.13 o
  15  14   0        0.66       -6.90      9.76 o
   1  15   0        7.40        3.62      4.55 o
   2  15   0       52.08       44.67      5.43 o
   3  15   0      106.84       68.54      5.86 o
   4  15   0      719.28      724.34     18.08 o
   5  15   0        0.85        2.78      4.22 o
   6  15   0      207.30      217.94     10.93 o
   7  15   0       64.95       67.03     16.86 o
   8  15   0       23.05       29.58      8.99 o
   9  15   0        8.11        0.62      5.83 o
  10  15   0        6.73       -0.53      6.45 o
  11  15   0        4.75        0.97      7.00 o
  12  15   0       73.75       75.39     10.68 o
  13  15   0       10.26       29.29     10.89 o
  14  15   0        8.40        2.63     10.38 o
  15  15   0       20.49       29.00     15.94 o
   0  16   0      231.21      313.18     17.08 o
   1  16   0      501.73      556.60     17.09 o
   2  16   0        8.40       22.10      5.18 o
   3  16   0       13.12       10.27      4.67 o
   4  16   0      106.93       97.76      8.06 o
   5  16   0       87.27       77.63      6.58 o
   6  16   0        0.10        1.49      5.78 o
   7  16   0       42.07       36.15      7.25 o
   8  16   0       10.93        5.90      6.68 o
   9  16   0        0.07       -6.11      6.11 o
  10  16   0       70.52       70.60      9.67 o
  11  16   0       13.65        8.90      7.09 o
  12  16   0       10.49        1.76     13.94 o
  13  16   0       13.61       10.39     13.46 o
  14  16   0       18.80       51.40     23.36 o
   1  17   0        0.23        4.82      5.08 o
   2  17   0       17.10       14.45      8.09 o
   3  17   0      106.56      123.86     16.64 o
   4  17   0       28.24       30.54      5.67 o
   5  17   0      159.16      161.17      8.54 o
   6  17   0       60.03       75.45      9.19 o
   7  17   0       18.19       17.44      7.32 o
   8  17   0       29.68       28.98      8.11 o
   9  17   0       20.69       26.71      8.14 o
  10  17   0        8.39       13.66     13.49 o
  11  17   0        1.20       -3.01      8.79 o
  12  17   0        8.32       -2.22     12.33 o
  13  17   0        0.20        0.00     10.90 o
   0  18   0        4.36       -5.08      7.33 o
   1  18   0       32.61       40.26      7.06 o
   2  18   0       43.17       38.93      6.63 o
   3  18   0       46.30       49.88      8.09 o
   4  18   0        4.51       -0.72      5.18 o
   5  18   0        5.58        4.73      4.97 o
   6  18   0        3.60        4.58      7.05 o
   7  18   0       10.64        1.05      6.54 o
   8  18   0       51.41       56.92      9.57 o
   9  18   0       21.38       34.53      8.63 o
  10  18   0        0.19       -8.83      9.22 o
  11  18   0        0.69      -10.12     10.12 o
   1  19   0        0.88        3.38      7.42 o
   2  19   0        3.10        4.39      7.42 o
   3  19   0        1.64       -4.53      6.13 o
   4  19   0        0.59        0.71      6.29 o
   5  19   0       50.59       34.21      9.70 o
   6  19   0       11.77       -3.34      8.19 o
   7  19   0       45.22       52.85     10.34 o
   8  19   0       16.45       15.64      8.59 o
   9  19   0        0.19        3.30      7.75 o
  10  19   0        1.20       -6.23     10.90 o
   0  20   0        4.91        8.96      8.87 o
   1  20   0       28.06       22.44     10.83 o
   2  20   0       37.78       44.88      8.12 o
   3  20   0        4.41        5.53      6.27 o
   4  20   0        1.88        2.65      8.48 o
   5  20   0       17.67       -4.40      8.36 o
   6  20   0        0.18       -5.11      8.41 o
   7  20   0        0.40       -1.56     11.01 o
   8  20   0        7.85        9.34     10.90 o
   1  21   0        5.01        2.36      6.72 o
   2  21   0       21.75       40.27      7.77 o
   3  21   0       39.81       41.96      8.23 o
   4  21   0        1.70       -7.08      9.70 o
   5  21   0       32.65       24.92     12.46 o
 -19   0   1        2.62       -1.56     18.69 o
 -17   0   1      102.50      135.61     15.71 o
 -15   0   1       60.15       70.82     11.68 o
 -13   0   1      327.54      373.77     24.92 o
 -11   0   1      121.53      108.36     12.69 o
  -9   0   1      705.15      715.14     22.56 o
  -7   0   1     1304.39     1409.18     33.58 o
  -5   0   1     7064.51     7395.11    258.54 o
  -3   0   1       63.24       70.81      3.87 o
  -1   0   1    44493.42    41637.89   1018.60 o
   1   0   1    31857.71    32983.94    511.58 o
   3   0   1    19118.03    19766.66    453.23 o
   5   0   1      570.33      608.98     23.36 o
   7   0   1       46.76       26.27      4.86 o
   9   0   1        2.57        1.73      4.86 o
  11   0   1     1407.60     1358.10     36.34 o
  13   0   1      146.39      144.13     16.35 o
  15   0   1     1112.63     1210.11     38.50 o
  17   0   1       76.10       92.71     18.69 o
  19   0   1       30.11       26.48     18.69 o
 -20   1   1        0.73       -6.17     13.73 o
 -19   1   1      106.52      113.59     13.95 o
 -18   1   1        0.42       -8.09      8.09 o
 -17   1   1        4.99       15.07      7.64 o
 -16   1   1       71.87       75.34      9.89 o
 -15   1   1       27.59       34.28      8.10 o
 -14   1   1      250.80      224.61     15.51 o
 -13   1   1        4.72       -4.57      4.57 o
 -12   1   1      529.41      540.78     16.70 o
 -11   1   1     3117.08     3049.30     48.72 o
 -10   1   1      263.20      278.19      7.32 o
  -9   1   1       18.85        7.69      2.34 o
  -8   1   1     1523.08     1508.87     21.33 o
  -7   1   1     2870.30     3121.24     39.69 o
  -6   1   1     3378.56     2956.17     37.21 o
  -5   1   1      220.96      230.74      4.86 o
  -4   1   1    10209.42     9858.25    106.97 o
  -3   1   1    19569.56    19564.88    189.13 o
  -2   1   1    16715.77    16817.13    143.09 o
  -1   1   1    50044.04    46603.81    726.37 o
   0   1   1       27.40       33.55      1.04 o
   1   1   1      126.31      115.41      4.06 o
   2   1   1     2338.21     2457.36     43.72 o
   3   1   1       56.52       73.08      3.10 o
   4   1   1      814.49      867.02     15.41 o
   5   1   1      485.25      458.92     10.53 o
   6   1   1      111.90      162.03      6.34 o
   7   1   1     1614.41     1537.95     27.09 o
   8   1   1      291.81      424.07     20.01 o
   9   1   1       41.09       54.80      5.02 o
  10   1   1       58.83       51.93      5.45 o
  11   1   1        1.22        2.78      4.05 o
  12   1   1      282.44      271.37     11.08 o
  13   1   1        5.35       -4.34      5.29 o
  14   1   1       98.43      104.54      8.74 o
  15   1   1       53.53       70.44     13.14 o
  16   1   1        0.76        2.33      6.32 o
  17   1   1       15.89       14.96      7.00 o
  18   1   1        1.36       12.10     10.17 o
  19   1   1        3.26       15.59     19.46 o
  20   1   1        3.34        3.95     14.19 o
 -20   2   1       58.83       84.31     14.33 o
 -19   2   1       60.96       84.17     13.29 o
 -18   2   1        2.62        1.23      9.10 o
 -17   2   1       44.37       72.17     11.37 o
 -16   2   1       26.07       24.70      8.90 o
 -15   2   1      134.72      104.40      9.18 o
 -14   2   1        2.29        0.47      7.73 o
 -13   2   1      475.45      463.61     13.76 o
 -12   2   1      490.50      509.82     12.51 o
 -11   2   1       41.06       45.54      4.78 o
 -10   2   1      453.84      521.11     10.64 o
  -9   2   1        6.05        0.73      3.34 o
  -8   2   1     2885.91     2559.91     32.33 o
  -7   2   1      498.69      464.01      9.12 o
  -6   2   1     1142.44      961.79     15.07 o
  -5   2   1     4319.38     4814.64     59.72 o
  -4   2   1        3.08        2.45      2.73 o
  -3   2   1      695.08      608.85      7.37 o
  -2   2   1      965.74     1008.41     12.09 o
  -1   2   1      254.39      239.07      3.58 o
   0   2   1        1.45        1.70      0.71 o
   1   2   1     1977.94     2092.81     25.39 o
   2   2   1     5247.13     5397.23     80.88 o
   3   2   1    27241.88    27959.42    403.35 o
   4   2   1      405.08      346.67      8.38 o
   5   2   1     2964.20     3126.51     46.49 o
   6   2   1      388.53      416.09     10.46 o
   7   2   1     1294.42     1458.70     29.22 o
   8   2   1      720.77      750.57     17.76 o
   9   2   1      500.10      496.78     20.23 o
  10   2   1      413.96      322.27     20.23 o
  11   2   1       11.73       10.77      5.02 o
  12   2   1      815.66      695.83     29.22 o
  13   2   1      129.89      138.21      9.30 o
  14   2   1       58.77       35.38      7.11 o
  15   2   1       47.84       44.29      7.73 o
  16   2   1       19.61       22.59      8.90 o
  17   2   1       14.80       27.54     13.10 o
  18   2   1       54.88       82.74     12.53 o
  19   2   1       44.82       45.55     11.97 o
  20   2   1        0.14        5.00     11.22 o
 -20   3   1        6.62       -0.09     10.54 o
 -19   3   1        6.21        6.78     10.40 o
 -18   3   1        0.32       -3.56      8.66 o
 -17   3   1        2.30       12.12     10.20 o
 -16   3   1       34.59       34.11      9.62 o
 -15   3   1        0.30       -3.53      8.18 o
 -14   3   1       93.18       93.84      8.06 o
 -13   3   1       70.43       77.23      6.09 o
 -12   3   1     2148.53     2126.67     31.55 o
 -11   3   1      312.04      283.25      8.70 o
 -10   3   1       58.19       60.27      4.34 o
  -9   3   1        3.51        2.37      2.70 o
  -8   3   1       46.12       56.20      4.50 o
  -7   3   1      248.89      203.61      7.04 o
  -6   3   1      971.39     1077.32     16.97 o
  -5   3   1     3769.71     4137.86     52.42 o
  -4   3   1      531.20      502.42      6.52 o
  -3   3   1      259.51      321.49      5.23 o
  -2   3   1      197.48      149.93      4.84 o
  -1   3   1      452.49      464.96      6.50 o
   0   3   1    51951.68    51288.16    537.47 o
   1   3   1    23276.69    22996.66    240.59 o
   2   3   1     1969.26     2233.48     25.47 o
   3   3   1     3173.39     3249.94     49.07 o
   4   3   1    11139.48    11064.01    146.37 o
   5   3   1     1647.84     1724.90     28.04 o
   6   3   1     3876.70     3884.05     58.06 o
   7   3   1     1292.24     1511.13     26.83 o
   8   3   1      185.19      206.80      8.77 o
   9   3   1     1783.37     1758.60     32.19 o
  10   3   1       43.26       62.04      6.27 o
  11   3   1       97.81       82.57      7.72 o
  12   3   1       49.17       49.38      9.99 o
  13   3   1       41.06       25.56      6.64 o
  14   3   1       93.28       97.78      8.69 o
  15   3   1       58.99       27.87      8.66 o
  16   3   1        6.40       20.77      8.99 o
  17   3   1        0.50        1.44     10.25 o
  18   3   1       12.00       14.64      9.62 o
  19   3   1        0.17        9.74     10.30 o
  20   3   1        2.00       11.42     11.69 o
 -20   4   1       36.48       41.41     13.04 o
 -19   4   1        2.01       -1.87     11.67 o
 -18   4   1       70.27       82.62     13.17 o
 -17   4   1        1.31        1.66      8.36 o
 -16   4   1        0.37        4.95      8.66 o
 -15   4   1        2.29       -5.12      5.12 o
 -14   4   1       67.49       70.23      8.36 o
 -13   4   1      738.87      795.68     16.72 o
 -12   4   1       73.90       76.09      6.27 o
 -11   4   1       86.78       68.10      5.39 o
 -10   4   1      395.67      403.20     12.60 o
  -9   4   1     1334.95     1424.99     22.62 o
  -8   4   1        0.07        3.89      4.44 o
  -7   4   1       10.05       22.95      6.57 o
  -6   4   1      955.32     1103.78     18.46 o
  -5   4   1     1089.10      941.11     11.29 o
  -4   4   1     5559.59     5572.57     60.31 o
  -3   4   1      150.03      149.23      3.95 o
  -2   4   1     2953.31     2850.61     29.62 o
  -1   4   1     6547.74     6106.11     65.63 o
   0   4   1     5938.59     5497.58     59.38 o
   1   4   1     1829.04     1682.91     19.66 o
   2   4   1     2211.43     1996.53     23.31 o
   3   4   1       10.55        4.52      3.29 o
   4   4   1     2845.28     2564.41     30.36 o
   5   4   1     2928.55     3163.68     56.96 o
   6   4   1     5189.72     5510.18     68.50 o
   7   4   1     6331.09     6818.96    117.62 o
   8   4   1     1823.42     1887.45     27.20 o
   9   4   1     1201.58     1128.42     23.29 o
  10   4   1     1074.27     1046.51     17.94 o
  11   4   1      566.53      560.68     19.47 o
  12   4   1     1646.70     1588.28     32.54 o
  13   4   1       40.39       33.05      6.87 o
  14   4   1      610.96      576.41     20.97 o
  15   4   1        0.76       10.80      8.42 o
  16   4   1       26.04       19.75      8.90 o
  17   4   1        0.66       -5.82      7.99 o
  18   4   1      142.70      163.50     37.44 o
  19   4   1        7.49        8.73     10.54 o
  20   4   1        0.05       12.52     11.22 o
 -20   5   1        3.04       18.14     11.84 o
 -19   5   1       49.58       48.28     17.25 o
 -18   5   1       24.27       21.80     12.48 o
 -17   5   1        0.02        2.66      8.46 o
 -16   5   1        0.11        8.61      6.58 o
 -15   5   1      129.57      138.20     10.22 o
 -14   5   1       12.27       18.65      5.97 o
 -13   5   1       27.62       32.17      6.60 o
 -12   5   1      718.07      690.03     19.13 o
 -11   5   1      198.73      197.50     15.86 o
 -10   5   1       37.38       42.18      3.73 o
  -9   5   1       54.48       33.63      4.67 o
  -8   5   1      174.41      189.48      6.04 o
  -7   5   1     1296.02     1273.97     17.36 o
  -6   5   1      125.83      125.22      3.40 o
  -5   5   1     1725.34     1514.39     19.14 o
  -4   5   1     1376.51     1337.18     17.06 o
  -3   5   1     1103.26      968.14     13.07 o
  -2   5   1     4998.91     5003.53     50.57 o
  -1   5   1     2772.02     2823.01     32.16 o
   0   5   1     8810.43     8435.49     90.35 o
   1   5   1     2571.79     2480.63     30.85 o
   2   5   1      102.80       92.34      2.88 o
   3   5   1      435.82      385.23     12.31 o
   4   5   1      123.59      117.25      4.00 o
   5   5   1        6.40        5.40      2.76 o
   6   5   1      457.37      487.87     11.25 o
   7   5   1      162.04      135.83      6.51 o
   8   5   1     1583.30     1575.98     23.90 o
   9   5   1     2585.29     2704.02     38.72 o
  10   5   1      915.09      957.35     17.34 o
  11   5   1      122.37      156.42      7.85 o
  12   5   1      421.46      472.84     32.41 o
  13   5   1      163.35      171.26     14.14 o
  14   5   1      155.75      148.98     15.51 o
  15   5   1      220.88      177.05     13.77 o
  16   5   1       74.79       63.13     11.07 o
  17   5   1        3.21       -5.24      8.46 o
  18   5   1        5.16        7.08     14.15 o
  19   5   1        0.00       -9.56      9.56 o
  20   5   1        0.31        7.95     11.89 o
 -20   6   1       13.26       18.03     12.27 o
 -19   6   1        8.15        8.58     11.56 o
 -18   6   1       14.15       12.73      8.04 o
 -17   6   1       32.50       28.93      8.23 o
 -16   6   1       11.11        6.63      7.00 o
 -15   6   1       18.00        3.88      6.29 o
 -14   6   1       82.42       64.05      7.30 o
 -13   6   1      650.74      671.49     24.28 o
 -12   6   1      435.42      422.13     22.94 o
 -11   6   1       56.11       57.63      7.14 o
 -10   6   1       42.15       62.28      5.92 o
  -9   6   1       64.34       65.39      5.68 o
  -8   6   1       60.52       65.89      5.18 o
  -7   6   1      887.65      849.79     15.79 o
  -6   6   1     1395.47     1360.62     17.95 o
  -5   6   1      263.09      290.05      8.07 o
  -4   6   1     2630.22     2507.29     29.90 o
  -3   6   1      290.70      349.76      9.87 o
  -2   6   1      305.95      306.76      5.96 o
  -1   6   1     1623.69     1613.96     18.72 o
   0   6   1      188.14      208.71      4.64 o
   1   6   1     1288.20     1510.87     18.76 o
   2   6   1     5461.04     5632.03     61.79 o
   3   6   1       16.90        7.22      1.51 o
   4   6   1     4887.70     5320.49     58.39 o
   5   6   1     3399.66     3500.91     52.31 o
   6   6   1      163.89      224.18      8.70 o
   7   6   1        8.53        8.11      2.72 o
   8   6   1       12.31       14.49      3.35 o
   9   6   1      160.18      157.86      6.57 o
  10   6   1      142.20      170.13      9.54 o
  11   6   1      406.68      398.35     13.72 o
  12   6   1      117.60      109.43     12.03 o
  13   6   1      271.08      261.28     11.95 o
  14   6   1       22.82       21.61      9.42 o
  15   6   1       19.55       25.03      8.97 o
  16   6   1       10.00       22.00      9.26 o
  17   6   1       95.55       74.87     12.27 o
  18   6   1        5.17       -2.76     10.20 o
  19   6   1       18.59       -0.51     11.87 o
  20   6   1       87.57      127.00     23.33 o
 -19   7   1        3.11        7.23     14.84 o
 -18   7   1        1.62       -8.04      8.04 o
 -17   7   1        7.15       -7.24      7.24 o
 -16   7   1        3.61       -4.43      7.24 o
 -15   7   1        0.26       -7.01      7.01 o
 -14   7   1        0.61       -0.67      6.69 o
 -13   7   1       15.58       17.07      8.09 o
 -12   7   1        9.17        9.99      6.78 o
 -11   7   1      735.35      732.44     19.77 o
 -10   7   1        4.24        3.16      3.56 o
  -9   7   1      108.94       91.69      7.18 o
  -8   7   1        0.43       -1.43      2.51 o
  -7   7   1       22.14       13.34      2.31 o
  -6   7   1       88.71       94.23      4.53 o
  -5   7   1        6.76        4.96      2.36 o
  -4   7   1      565.30      414.08     12.31 o
  -3   7   1      103.57      193.10      8.57 o
  -2   7   1     3482.02     3661.37     41.78 o
  -1   7   1     2427.70     2430.37     29.08 o
   0   7   1     1532.84     1635.69     20.72 o
   1   7   1     3259.39     3568.80     40.98 o
   2   7   1      487.72      516.11      8.37 o
   3   7   1       20.12       36.56      3.32 o
   4   7   1     3508.92     3872.50     44.08 o
   5   7   1     2505.38     2584.51     30.93 o
   6   7   1      304.17      309.84     10.53 o
   7   7   1     2267.44     2272.32     38.24 o
   8   7   1      106.03      140.48      8.54 o
   9   7   1       46.87       24.86      5.71 o
  10   7   1      120.34      103.63      9.65 o
  11   7   1        0.02       -2.14      5.78 o
  12   7   1      369.29      386.82     14.43 o
  13   7   1       65.19       65.20      8.16 o
  14   7   1       97.09       79.60     13.26 o
  15   7   1       36.15       33.21      9.30 o
  16   7   1       42.71       54.48     10.65 o
  17   7   1       31.04       24.41     13.10 o
  18   7   1        0.02      -13.93     14.30 o
  19   7   1       13.18        9.08     11.22 o
 -19   8   1       12.09        7.10      9.71 o
 -18   8   1       15.95        2.41      9.46 o
 -17   8   1        0.66       -6.85      7.02 o
 -16   8   1        0.56       -4.44      6.99 o
 -15   8   1       37.51        7.92     16.68 o
 -14   8   1        1.65       -4.22      6.97 o
 -13   8   1       39.87       32.81      8.02 o
 -12   8   1      128.43      142.59     13.46 o
 -11   8   1       67.89       55.02      8.44 o
 -10   8   1       58.02       63.23     10.06 o
  -9   8   1     1111.35     1089.96     19.57 o
  -8   8   1      344.00      329.23     15.95 o
  -7   8   1      404.98      372.87     11.96 o
  -6   8   1        0.88       -0.72      2.19 o
  -5   8   1     2122.88     2062.33     28.33 o
  -4   8   1      231.51      257.89      6.65 o
  -3   8   1      382.38      293.89      6.78 o
  -2   8   1      793.55      840.85     12.53 o
  -1   8   1      100.23       68.04      3.27 o
   0   8   1     3312.79     3409.48     39.78 o
   1   8   1     4957.94     5127.70     57.64 o
   2   8   1       22.89       15.57      2.65 o
   3   8   1       26.89       11.22      2.02 o
   4   8   1     1264.69     1295.06     18.66 o
   5   8   1      137.09      160.22      4.58 o
   6   8   1      179.69      141.34      7.05 o
   7   8   1       37.98       30.43      3.69 o
   8   8   1       16.39       19.96      5.74 o
   9   8   1      947.74      937.43     26.75 o
  10   8   1      103.15       87.74      8.37 o
  11   8   1      928.09      929.70     34.17 o
  12   8   1      161.35      176.80     17.98 o
  13   8   1        8.30       17.83      7.48 o
  14   8   1       89.92       82.87      9.72 o
  15   8   1       74.50       66.07      9.90 o
  16   8   1       41.25       35.63      9.12 o
  17   8   1        1.61       -0.90      9.08 o
  18   8   1        1.89       -8.25      9.62 o
  19   8   1        1.05       -7.44     10.72 o
 -19   9   1        1.26      -18.69     18.69 o
 -18   9   1       40.04       47.77     10.34 o
 -17   9   1        0.61        7.10      8.36 o
 -16   9   1       22.11       29.41      8.90 o
 -15   9   1       12.10        6.60      7.80 o
 -14   9   1       11.48       -7.37     10.24 o
 -13   9   1      189.34      190.50     12.61 o
 -12   9   1       39.12       34.53      7.98 o
 -11   9   1        0.14       -2.32      4.25 o
 -10   9   1        1.11       -0.37      4.34 o
  -9   9   1      203.87      209.64      8.38 o
  -8   9   1      331.83      333.19     10.27 o
  -7   9   1      545.69      529.34     10.17 o
  -6   9   1       66.50       60.27      3.76 o
  -5   9   1     1470.67     1413.09     19.96 o
  -4   9   1      304.52      257.49     10.70 o
  -3   9   1      401.21      464.31      8.69 o
  -2   9   1      136.68      124.83      4.66 o
  -1   9   1       96.64       72.91      4.06 o
   0   9   1      632.37      642.05     10.66 o
   1   9   1     1485.63     1683.08     22.19 o
   2   9   1      133.79      105.06      5.21 o
   3   9   1      315.96      328.87      6.86 o
   4   9   1       37.57       33.46      3.82 o
   5   9   1      154.80      107.69      4.44 o
   6   9   1      597.29      643.94     10.86 o
   7   9   1        0.22        1.73      3.91 o
   8   9   1     1285.48     1273.34     22.83 o
   9   9   1        1.51       -5.47      5.47 o
  10   9   1      130.11      131.32     10.30 o
  11   9   1      466.91      476.87     28.77 o
  12   9   1      242.24      292.14     14.10 o
  13   9   1        4.02        3.74      6.99 o
  14   9   1        1.34       -1.25      7.25 o
  15   9   1       32.96       44.12      9.67 o
  16   9   1       19.08       18.31     11.24 o
  17   9   1        0.00       -4.60      7.76 o
  18   9   1        0.27        0.41     13.59 o
 -18  10   1        2.40        4.05      9.30 o
 -17  10   1       31.77       45.79     10.00 o
 -16  10   1       81.53       80.22     11.80 o
 -15  10   1        3.33       -1.16      8.12 o
 -14  10   1        5.54       -2.38     11.02 o
 -13  10   1       66.65       65.93     10.01 o
 -12  10   1       51.23       61.80      9.63 o
 -11  10   1        0.81       -4.63      4.63 o
 -10  10   1       14.40       -4.39      4.39 o
  -9  10   1      150.79      160.74     10.62 o
  -8  10   1      450.40      429.52     11.97 o
  -7  10   1      315.41      261.52      7.47 o
  -6  10   1     1841.20     1847.01     25.46 o
  -5  10   1      650.29      567.75     13.00 o
  -4  10   1      229.25      179.08      6.56 o
  -3  10   1        2.58        2.14      2.34 o
  -2  10   1      410.73      392.89     11.61 o
  -1  10   1      393.54      384.27      8.36 o
   0  10   1     1696.42     1590.58     21.72 o
   1  10   1      807.03      949.80     15.42 o
   2  10   1        0.63        1.50      2.34 o
   3  10   1       86.62       64.76      3.78 o
   4  10   1      149.79      155.83      5.89 o
   5  10   1        0.65       -2.82      2.82 o
   6  10   1     1067.03     1093.22     26.70 o
   7  10   1        5.70       -0.17      3.72 o
   8  10   1      318.79      335.66     14.41 o
   9  10   1     1265.07     1066.90     31.93 o
  10  10   1        0.09       -4.31      6.54 o
  11  10   1        0.43       -3.43      6.83 o
  12  10   1      489.53      482.03     17.68 o
  13  10   1       42.23       38.16     14.61 o
  14  10   1        0.20       -7.53      7.53 o
  15  10   1        2.87        1.73      8.32 o
  16  10   1        1.94       -6.60      8.88 o
  17  10   1       19.35        2.82      9.92 o
  18  10   1       48.52       43.90     10.86 o
 -18  11   1        7.18        0.00     20.25 o
 -17  11   1        0.87       -1.26      9.41 o
 -16  11   1        5.58        5.69     10.13 o
 -15  11   1        6.58        8.35      9.01 o
 -14  11   1       58.27       70.29     10.87 o
 -13  11   1        0.14       -6.98      7.24 o
 -12  11   1      350.65      341.39     16.49 o
 -11  11   1        6.33       11.84      5.49 o
 -10  11   1        6.85        6.83      4.60 o
  -9  11   1       90.91       90.16      6.63 o
  -8  11   1        1.07        0.00      4.40 o
  -7  11   1      488.07      427.71      9.95 o
  -6  11   1      188.67      204.34      9.63 o
  -5  11   1      175.84      171.40      7.21 o
  -4  11   1      715.80      742.22     14.52 o
  -3  11   1      163.98      225.10     10.56 o
  -2  11   1      964.34     1055.00     16.28 o
  -1  11   1      338.84      378.75      8.66 o
   0  11   1       88.02       73.24      3.99 o
   1  11   1      319.14      293.05      7.51 o
   2  11   1       11.31       35.42      4.06 o
   3  11   1      167.75      173.42      5.56 o
   4  11   1     1365.68     1443.67     24.05 o
   5  11   1        7.11        1.60      2.83 o
   6  11   1     1151.35     1039.82     17.55 o
   7  11   1        0.67       -3.57      3.57 o
   8  11   1      145.10      123.92     11.59 o
   9  11   1      100.22       81.26      5.99 o
  10  11   1       23.98       26.91      8.05 o
  11  11   1      461.57      401.18     28.59 o
  12  11   1       28.09       35.55      8.76 o
  13  11   1       50.07       54.26      9.46 o
  14  11   1       28.76       26.23     14.61 o
  15  11   1       13.70       12.46      9.26 o
  16  11   1       70.50       76.90     16.64 o
  17  11   1       20.86       24.79     13.71 o
 -17  12   1        4.02       10.99     10.99 o
 -16  12   1       41.36       53.07     12.10 o
 -15  12   1       29.01       32.48     10.37 o
 -14  12   1        1.70       -6.05      8.72 o
 -13  12   1        0.46       -8.34      8.34 o
 -12  12   1        1.78       -4.94      8.44 o
 -11  12   1        0.16       -4.60      4.60 o
 -10  12   1      198.36      161.20      8.63 o
  -9  12   1      161.70      154.57      8.53 o
  -8  12   1      552.60      542.08     14.72 o
  -7  12   1      334.29      321.74      9.19 o
  -6  12   1      170.74      187.70      7.34 o
  -5  12   1      147.03      132.15     12.12 o
  -4  12   1     1247.24     1231.67     22.14 o
  -3  12   1      404.11      403.94     10.66 o
  -2  12   1        0.52       -2.50      2.71 o
  -1  12   1      309.89      295.15      8.01 o
   0  12   1       21.08       19.56      4.86 o
   1  12   1       89.79       91.11      5.22 o
   2  12   1      533.63      519.20     10.33 o
   3  12   1      658.87      609.21     13.15 o
   4  12   1        8.71        0.08      3.57 o
   5  12   1      135.87      117.41      6.95 o
   6  12   1      142.69      149.46      6.13 o
   7  12   1       57.04       58.58      6.16 o
   8  12   1      540.98      568.99     23.41 o
   9  12   1       19.24        4.17      4.72 o
  10  12   1      122.83      125.85     20.01 o
  11  12   1       11.74        7.64      7.65 o
  12  12   1      403.10      401.06     19.78 o
  13  12   1       12.45       10.73      9.89 o
  14  12   1        0.88       -1.07      8.64 o
  15  12   1       19.95       16.25      9.90 o
  16  12   1       22.17       26.69     21.58 o
  17  12   1        0.02       -0.45     14.80 o
 -16  13   1        0.81       -9.84      9.84 o
 -15  13   1        2.59       -7.58     10.85 o
 -14  13   1       51.25       37.55     10.63 o
 -13  13   1       63.88       68.58     11.51 o
 -12  13   1       30.08       22.79      6.59 o
 -11  13   1        4.88        5.61      5.28 o
 -10  13   1       16.83       18.89      5.90 o
  -9  13   1        0.53       -1.96      4.54 o
  -8  13   1       50.79       49.67     13.04 o
  -7  13   1        3.29       -3.66      3.84 o
  -6  13   1       26.25       19.83      6.03 o
  -5  13   1      819.72      794.31     22.43 o
  -4  13   1      243.62      293.18     16.24 o
  -3  13   1       60.84       55.77      5.58 o
  -2  13   1        3.48        6.33      3.88 o
  -1  13   1        0.07       -1.67      3.27 o
   0  13   1        0.31       -0.44      5.06 o
   1  13   1       88.19       78.21      5.99 o
   2  13   1      598.33      614.90     13.49 o
   3  13   1      395.79      355.14     10.58 o
   4  13   1      840.59      827.92     16.31 o
   5  13   1      578.90      574.45     16.11 o
   6  13   1       42.82       42.46      7.44 o
   7  13   1      341.81      322.89     23.38 o
   8  13   1        0.04       -2.91      6.91 o
   9  13   1       12.12        4.36      6.04 o
  10  13   1        3.50       12.70      7.19 o
  11  13   1      210.27      219.63     17.38 o
  12  13   1       44.46       45.82     16.41 o
  13  13   1        4.49       17.01      9.24 o
  14  13   1      118.05      100.56     12.64 o
  15  13   1       35.00       39.30     11.02 o
  16  13   1       32.47       37.10     15.30 o
 -15  14   1       22.70       25.04     11.70 o
 -14  14   1        3.52       -0.04      9.81 o
 -13  14   1        1.30       -7.07      7.07 o
 -12  14   1        0.53        0.97      6.25 o
 -11  14   1        4.41        8.45      6.16 o
 -10  14   1        0.05        3.41      9.36 o
  -9  14   1        2.86       -5.27      5.27 o
  -8  14   1        0.07       -2.66      4.93 o
  -7  14   1      534.72      541.18     13.22 o
  -6  14   1      366.73      362.83     13.71 o
  -5  14   1      722.64      668.76     23.15 o
  -4  14   1       37.40       48.35      5.77 o
  -3  14   1      143.09      109.20      6.43 o
  -2  14   1       37.69       27.73      4.62 o
  -1  14   1       16.58        8.59      4.04 o
   0  14   1        6.64       -2.30      3.59 o
   1  14   1      382.49      448.54     12.28 o
   2  14   1      113.97       95.64      9.75 o
   3  14   1      351.26      404.93     11.18 o
   4  14   1       27.49       31.62      4.99 o
   5  14   1      205.19      231.99      8.80 o
   6  14   1       23.84       14.38     12.20 o
   7  14   1       58.52       39.40      6.20 o
   8  14   1       60.08       60.06      7.22 o
   9  14   1      115.42       92.00      9.22 o
  10  14   1        4.71       -4.98      5.83 o
  11  14   1      120.75      126.48     16.05 o
  12  14   1       11.14        1.09      8.80 o
  13  14   1       19.19       19.39     10.04 o
  14  14   1       31.94       34.10     13.45 o
  15  14   1       21.45       -1.00     13.73 o
 -15  15   1        0.00        0.60     14.19 o
 -14  15   1       16.01       23.62     11.17 o
 -13  15   1       22.45       25.56      7.12 o
 -12  15   1        7.66        2.85      8.32 o
 -11  15   1       27.19       23.33     19.33 o
 -10  15   1        0.29       -4.78      7.87 o
  -9  15   1       49.50       27.19      7.12 o
  -8  15   1        3.49       -4.74      6.05 o
  -7  15   1       37.44       27.58      6.42 o
  -6  15   1        7.07        8.15      5.26 o
  -5  15   1       47.01       65.06      5.70 o
  -4  15   1        0.03       -1.26      3.90 o
  -3  15   1      153.48      136.74     10.09 o
  -2  15   1      300.52      369.57     19.05 o
  -1  15   1      316.01      355.11     10.94 o
   0  15   1       66.47       71.82     13.04 o
   1  15   1        0.17       -3.77      3.77 o
   2  15   1       17.44       26.04      8.21 o
   3  15   1        0.07       -2.12      5.31 o
   4  15   1       32.31       17.94      4.59 o
   5  15   1      335.00      310.82     12.86 o
   6  15   1       24.79       22.13      6.11 o
   7  15   1       28.18       46.72      7.87 o
   8  15   1        0.24        5.93      7.11 o
   9  15   1        2.54       -4.53      5.93 o
  10  15   1        2.50        3.13      6.12 o
  11  15   1        2.67        4.95      6.40 o
  12  15   1        6.42        4.59     11.78 o
  13  15   1        8.13       15.71     13.14 o
  14  15   1        1.00        5.41     13.33 o
  15  15   1       72.69       66.97     24.92 o
 -14  16   1        3.75        3.43      8.65 o
 -13  16   1        3.77        3.78      8.31 o
 -12  16   1        0.82        2.52      7.29 o
 -11  16   1        1.22       -3.79      6.98 o
 -10  16   1        0.88        2.22      6.92 o
  -9  16   1       15.48       10.81      6.37 o
  -8  16   1       26.95       12.42      6.25 o
  -7  16   1       92.04       86.33     18.66 o
  -6  16   1       65.44       58.26      6.06 o
  -5  16   1      137.39      131.27      7.61 o
  -4  16   1        5.15        1.93      4.79 o
  -3  16   1      128.30      149.39      8.14 o
  -2  16   1        0.08       -4.43      4.43 o
  -1  16   1        0.79        7.53      5.14 o
   0  16   1      469.86      463.92     23.81 o
   1  16   1        2.19       -4.10      6.97 o
   2  16   1      173.78      173.84      9.09 o
   3  16   1        0.04       -2.18      5.08 o
   4  16   1        1.34        3.25      4.70 o
   5  16   1       13.32       13.45      4.71 o
   6  16   1       19.18       28.11      7.14 o
   7  16   1       16.41        7.79      6.20 o
   8  16   1        0.08       13.58      6.74 o
   9  16   1        2.34       -1.41      6.09 o
  10  16   1        9.70        2.42      6.83 o
  11  16   1       23.51       24.34      9.27 o
  12  16   1        6.25       18.82     16.85 o
  13  16   1       12.14       24.10     15.87 o
 -13  17   1        0.56        6.23     10.90 o
 -12  17   1       18.02       21.66      9.16 o
 -11  17   1        2.22       -3.82      7.39 o
 -10  17   1        4.62       -5.90      7.25 o
  -9  17   1        8.17       -3.23      7.07 o
  -8  17   1        2.60        8.72      7.15 o
  -7  17   1        7.08        7.01      6.33 o
  -6  17   1       66.26       72.85      7.11 o
  -5  17   1        4.29        3.62      4.85 o
  -4  17   1       73.59       82.16      6.74 o
  -3  17   1        6.49        8.35      5.15 o
  -2  17   1       35.83       44.42      6.56 o
  -1  17   1        0.82       -3.53      5.08 o
   0  17   1        4.31       -0.25      5.62 o
   1  17   1        4.03        7.75      5.19 o
   2  17   1        1.84        0.71      5.15 o
   3  17   1        0.02        0.00      5.15 o
   4  17   1        7.09        7.63      6.71 o
   5  17   1      126.77      170.85     10.87 o
   6  17   1        0.31       -3.39      6.97 o
   7  17   1       56.38       47.38      8.32 o
   8  17   1       20.32       20.38      7.36 o
   9  17   1        2.47       -9.07      9.07 o
  10  17   1        6.08        0.04      9.92 o
  11  17   1       12.00        7.93      8.41 o
  12  17   1        0.12       -8.57      8.57 o
 -11  18   1        0.95        1.90      9.20 o
 -10  18   1        1.39       12.77      9.84 o
  -9  18   1       54.49       68.54     10.79 o
  -8  18   1       62.66       99.69     17.98 o
  -7  18   1       32.51       36.67      8.49 o
  -6  18   1       22.04       -0.86     11.69 o
  -5  18   1       12.82       11.69      5.63 o
  -4  18   1        0.65        1.24      5.59 o
  -3  18   1        0.08        1.98      5.22 o
  -2  18   1       21.77       22.59      6.13 o
  -1  18   1       51.10       40.03      6.63 o
   0  18   1       52.71       76.56      8.12 o
   1  18   1        4.32        1.76      5.60 o
   2  18   1       10.92       21.57      9.44 o
   3  18   1       38.81       54.28      8.16 o
   4  18   1      162.73      225.61     23.09 o
   5  18   1        0.99        3.68      8.01 o
   6  18   1       17.12       22.12      7.51 o
   7  18   1       41.02       71.22     14.16 o
   8  18   1       77.80       87.39     12.36 o
   9  18   1        4.13        6.57      8.49 o
  10  18   1        8.37        2.05      9.89 o
  11  18   1        0.60       -8.20      8.20 o
 -10  19   1        6.69       -4.67      9.34 o
  -9  19   1        0.65       -0.33      7.76 o
  -8  19   1        0.66        7.30      7.90 o
  -7  19   1        3.51        0.10      7.63 o
  -6  19   1        2.96       -5.18      9.30 o
  -5  19   1       21.85       15.09      9.67 o
  -4  19   1        2.05        5.56     11.02 o
  -3  19   1        0.73        5.99      6.25 o
  -2  19   1       31.91       27.14      8.73 o
  -1  19   1       30.56       31.50      8.99 o
   0  19   1       83.90       74.92      8.99 o
   1  19   1      132.42      171.21     10.22 o
   2  19   1        0.73       -1.29      8.09 o
   3  19   1       13.30       19.69      6.91 o
   4  19   1       75.18       58.54     10.98 o
   5  19   1        7.13       -6.10     10.68 o
   6  19   1       58.44       52.55      9.74 o
   7  19   1       16.58       16.92     14.61 o
   8  19   1       49.28       51.74      9.74 o
   9  19   1        0.03       -9.11     11.43 o
  10  19   1        0.09       -3.11     10.90 o
  -8  20   1       13.01       23.36     12.46 o
  -7  20   1        3.32       -8.43      8.43 o
  -6  20   1        7.98       11.02      9.46 o
  -5  20   1        4.94       -3.99      8.16 o
  -4  20   1       29.00       45.82      8.16 o
  -3  20   1        1.33       -2.14      6.26 o
  -2  20   1       69.53       65.65      8.30 o
  -1  20   1       14.18       15.30      6.68 o
   0  20   1        4.21        4.50     11.02 o
   1  20   1        6.50       17.95      8.33 o
   2  20   1       20.31        6.54      9.67 o
   3  20   1        8.77        0.54     10.57 o
   4  20   1        8.93       20.84     11.97 o
   5  20   1       36.94       34.75     14.94 o
   6  20   1       25.59       38.03     11.59 o
   7  20   1        3.20       -4.23      8.68 o
   8  20   1        2.36       -1.56     10.90 o
  -5  21   1       41.19       43.61     12.46 o
  -4  21   1       44.17       15.03     10.89 o
  -3  21   1        1.55        0.79      7.28 o
  -2  21   1        0.07       -6.71      6.71 o
  -1  21   1       46.75       44.13     15.29 o
   0  21   1        0.50        1.81      7.26 o
   1  21   1        0.00       -6.68      6.68 o
   2  21   1        7.55        5.45      7.12 o
   3  21   1        0.96       17.57     12.38 o
   4  21   1       38.03       44.09     15.57 o
   5  21   1       17.18       26.48     12.46 o
 -20   0   2        4.09      -17.13     18.69 o
 -18   0   2      116.09      132.79     16.83 o
 -16   0   2       12.81        8.48     10.90 o
 -14   0   2        9.03       13.51      5.97 o
 -12   0   2     1762.11     1745.74     32.96 o
 -10   0   2      745.50      837.80     17.74 o
  -8   0   2      353.64      394.83     15.97 o
  -6   0   2      796.98      856.36     16.23 o
  -4   0   2     2238.52     1606.99     22.18 o
  -2   0   2        2.00       -0.78      1.27 o
   0   0   2       80.95       52.95      6.23 o
   2   0   2     4354.61     4468.68     72.76 o
   4   0   2     1900.70     1984.56     84.88 o
   6   0   2      585.31      473.48     21.80 o
   8   0   2     3712.39     4150.26    119.15 o
  10   0   2      133.10      106.60     11.68 o
  12   0   2       71.99       47.56      8.81 o
  14   0   2      238.44      245.76     16.41 o
  16   0   2       13.64        3.76      9.31 o
  18   0   2        0.07       -1.17     10.85 o
  20   0   2       20.38       42.05     21.80 o
 -20   1   2       14.93        3.11     14.32 o
 -19   1   2       10.95       35.13     14.48 o
 -18   1   2       21.18       15.22      9.56 o
 -17   1   2        2.08        4.96      8.46 o
 -16   1   2        0.39       -5.13      5.73 o
 -15   1   2        3.23        3.35      5.64 o
 -14   1   2      119.95      115.52      7.04 o
 -13   1   2      387.00      366.51      8.88 o
 -12   1   2      820.11      915.32     29.56 o
 -11   1   2      215.54      192.62      5.84 o
 -10   1   2      876.88      933.26     13.98 o
  -9   1   2      395.20      404.88      7.43 o
  -8   1   2        1.47        3.32      2.55 o
  -7   1   2     1889.28     1701.73     20.73 o
  -6   1   2      724.79      624.99      9.12 o
  -5   1   2      550.45      643.22      8.98 o
  -4   1   2      156.24      111.24      2.27 o
  -3   1   2      792.14      629.35      7.58 o
  -2   1   2      906.90      787.63      9.64 o
  -1   1   2      466.83      549.56      7.10 o
   0   1   2     9835.69    10130.02    132.50 o
   1   1   2     2835.90     2780.51     35.33 o
   2   1   2     2572.18     2733.51     39.57 o
   3   1   2     1331.03     1358.02     21.61 o
   4   1   2     5342.50     5385.58     75.45 o
   5   1   2     4043.90     4464.01     64.70 o
   6   1   2     1563.89     1628.51     27.81 o
   7   1   2     2185.70     2521.67     40.82 o
   8   1   2      410.64      526.01     18.43 o
   9   1   2       17.22       13.18      4.13 o
  10   1   2      178.88      207.58     13.59 o
  11   1   2      271.97      334.97     16.64 o
  12   1   2      137.72      127.78      8.35 o
  13   1   2      425.63      390.88     13.61 o
  14   1   2      106.13       97.24     10.12 o
  15   1   2       22.46       14.40      6.78 o
  16   1   2        8.65        2.05      6.45 o
  17   1   2       17.71        7.88      7.29 o
  18   1   2      100.30      144.46     16.43 o
  19   1   2        0.85       -3.17      9.56 o
  20   1   2       38.56        9.34     14.32 o
 -20   2   2        5.35        4.89     10.49 o
 -19   2   2        2.75       -9.17      9.17 o
 -18   2   2       48.81       55.01     15.67 o
 -17   2   2        1.17       -6.54      7.76 o
 -16   2   2       60.58       48.67      9.81 o
 -15   2   2       28.87       31.74      7.57 o
 -14   2   2       74.77       63.68      6.03 o
 -13   2   2       81.23       93.11      7.68 o
 -12   2   2      434.28      428.14      9.36 o
 -11   2   2      542.44      512.97      9.71 o
 -10   2   2       11.80        5.17      2.86 o
  -9   2   2      109.28       64.59      3.83 o
  -8   2   2     1530.50     1584.32     20.08 o
  -7   2   2     2597.16     2691.86     32.82 o
  -6   2   2     1775.22     2184.10     24.71 o
  -5   2   2     1393.84     1281.91     14.76 o
  -4   2   2      861.03      753.80     10.36 o
  -3   2   2     5143.10     5288.94     52.68 o
  -2   2   2     7787.69     8251.19     80.87 o
  -1   2   2        5.56        5.76      1.39 o
   0   2   2       41.55       62.60      3.27 o
   1   2   2        5.49        4.21      1.83 o
   2   2   2      878.24     1132.32     16.07 o
   3   2   2      107.33      104.80      5.40 o
   4   2   2     1104.02     1494.43     24.39 o
   5   2   2     2538.91     2878.17     47.21 o
   6   2   2       65.98       82.85      5.84 o
   7   2   2     1285.65     1531.94     33.27 o
   8   2   2      733.84      726.07     16.99 o
   9   2   2      130.90      147.90      8.08 o
  10   2   2        9.58        1.08      4.20 o
  11   2   2       84.50       99.13      7.29 o
  12   2   2      139.62      160.01      9.13 o
  13   2   2       23.93       11.45      5.97 o
  14   2   2       78.86       74.00      8.77 o
  15   2   2        3.55       -3.58      5.80 o
  16   2   2        2.29       -3.89      6.59 o
  17   2   2       29.28       32.40     11.82 o
  18   2   2       64.00       60.90     18.76 o
  19   2   2       30.31       22.79     13.35 o
  20   2   2       90.03       93.13     15.49 o
 -20   3   2       31.72       21.25     22.16 o
 -19   3   2        3.15        8.78     10.54 o
 -18   3   2        8.80        4.52      9.56 o
 -17   3   2        0.31       -8.25      8.25 o
 -16   3   2       29.96       35.69      7.11 o
 -15   3   2       15.37       -1.35      5.84 o
 -14   3   2       34.42       34.53      5.63 o
 -13   3   2      770.99      770.33     16.14 o
 -12   3   2      590.14      612.34     11.39 o
 -11   3   2     1661.09     1645.72     24.73 o
 -10   3   2       52.75       44.98      3.24 o
  -9   3   2      335.84      396.87      9.61 o
  -8   3   2      275.84      253.43      9.93 o
  -7   3   2      281.93      300.24      8.64 o
  -6   3   2     1854.62     2099.95     23.15 o
  -5   3   2       46.15       61.65      2.39 o
  -4   3   2       14.40       19.98      1.52 o
  -3   3   2     6680.60     6290.36     62.68 o
  -2   3   2       16.50       15.35      1.80 o
  -1   3   2    24037.29    23294.69    275.59 o
   0   3   2    47136.85    45587.72    484.03 o
   1   3   2      274.08      328.57      5.91 o
   2   3   2     1137.84     1349.78     18.47 o
   3   3   2      857.56      998.08     18.25 o
   4   3   2     2285.97     2466.74     37.21 o
   5   3   2      854.74     1021.38     18.63 o
   6   3   2      154.84      200.43      7.65 o
   7   3   2      852.14      893.59     18.37 o
   8   3   2     3072.20     3312.04     52.83 o
   9   3   2      173.91      194.04      8.64 o
  10   3   2      455.45      363.15     12.56 o
  11   3   2       14.31       25.09      5.80 o
  12   3   2      819.60      744.33     20.32 o
  13   3   2      359.36      332.98     12.79 o
  14   3   2       31.28       23.81      6.45 o
  15   3   2      127.31      133.84     12.27 o
  16   3   2        0.02        1.77     12.90 o
  17   3   2       25.82       22.84      9.89 o
  18   3   2        4.89       -1.92      9.38 o
  19   3   2        4.56       19.57     11.37 o
  20   3   2        0.43       10.72     11.62 o
 -20   4   2        3.89       14.93     11.62 o
 -19   4   2        5.69        2.66     10.46 o
 -18   4   2       23.00       13.23      8.54 o
 -17   4   2      242.32      256.10     12.75 o
 -16   4   2        1.25       -5.77      5.77 o
 -15   4   2        6.32       10.03      6.07 o
 -14   4   2       64.18       30.80      6.64 o
 -13   4   2      510.72      471.46     17.76 o
 -12   4   2       22.58       17.39      3.99 o
 -11   4   2       37.83       46.47      3.88 o
 -10   4   2      509.94      426.49      8.83 o
  -9   4   2      228.46      223.05      9.34 o
  -8   4   2      661.52      734.13     11.68 o
  -7   4   2      835.57      871.73     12.89 o
  -6   4   2      463.75      340.87      5.86 o
  -5   4   2     1082.32      912.46     11.66 o
  -4   4   2     2839.91     3321.02     34.86 o
  -3   4   2       79.65       84.01      2.99 o
  -2   4   2     2273.39     2374.26     23.74 o
  -1   4   2       13.11        9.90      1.53 o
   0   4   2     6419.59     6135.32     66.29 o
   1   4   2      144.90      160.02      6.07 o
   2   4   2     2191.90     2219.22     25.86 o
   3   4   2     1739.30     1662.19     23.16 o
   4   4   2       38.01       25.11      2.47 o
   5   4   2      745.25      703.95     11.85 o
   6   4   2     4711.78     5035.14    109.48 o
   7   4   2     4274.05     5011.62     74.26 o
   8   4   2      141.28      138.60      7.30 o
   9   4   2      300.88      288.28     15.74 o
  10   4   2       60.23       46.29      6.15 o
  11   4   2     1078.43     1149.70     28.33 o
  12   4   2      341.94      355.74     22.48 o
  13   4   2      115.52      144.71     13.45 o
  14   4   2       83.08       85.40     10.40 o
  15   4   2      531.93      491.04     26.17 o
  16   4   2       43.14       30.92      9.38 o
  17   4   2       15.05       32.97     10.17 o
  18   4   2        0.04       18.32     10.46 o
  19   4   2        3.71       -0.38     10.02 o
  20   4   2        0.00        7.65     10.99 o
 -20   5   2       85.49      100.98     16.83 o
 -19   5   2       50.35       57.16      9.87 o
 -18   5   2       21.20       10.09     15.74 o
 -17   5   2        6.16       -5.58      8.58 o
 -16   5   2        0.26       -5.97      5.97 o
 -15   5   2        8.83       11.73      6.50 o
 -14   5   2      358.43      381.27     13.45 o
 -13   5   2       36.53       46.94      6.90 o
 -12   5   2     1167.56     1194.85     25.77 o
 -11   5   2      254.20      229.40      8.24 o
 -10   5   2      129.65      124.25      5.02 o
  -9   5   2       89.95       86.66      4.30 o
  -8   5   2        0.12        0.97      2.93 o
  -7   5   2      946.41     1016.46     14.75 o
  -6   5   2      254.32      368.09      7.39 o
  -5   5   2      304.00      360.32      5.92 o
  -4   5   2     4837.03     4935.30     50.69 o
  -3   5   2      237.24      188.46      6.36 o
  -2   5   2     1590.78     1768.99     21.45 o
  -1   5   2     8263.51     7851.56     91.71 o
   0   5   2     2343.73     2049.37     24.21 o
   1   5   2     2262.31     2395.92     27.84 o
   2   5   2       26.49       22.40      2.01 o
   3   5   2     2430.54     2350.63     29.78 o
   4   5   2      191.52      255.05      6.84 o
   5   5   2       81.71       78.78      5.39 o
   6   5   2     3779.27     3933.24     46.52 o
   7   5   2       14.12       13.94      3.87 o
   8   5   2      753.33      773.28     13.95 o
   9   5   2      828.59      833.32     15.16 o
  10   5   2       10.43        5.52      3.32 o
  11   5   2      679.57      723.57     19.34 o
  12   5   2      637.64      631.23     23.70 o
  13   5   2      173.85      206.33     15.26 o
  14   5   2       49.59       46.30     18.82 o
  15   5   2      277.43      236.89     15.29 o
  16   5   2       67.32       75.61     14.12 o
  17   5   2       32.29       51.67     12.55 o
  18   5   2        3.19       -0.78      9.73 o
  19   5   2        6.56      -10.08     10.08 o
  20   5   2       39.79       40.17     13.17 o
 -20   6   2       29.45       13.72     10.11 o
 -19   6   2        7.49       -0.03     10.34 o
 -18   6   2        2.65        9.89      8.30 o
 -17   6   2        1.37       -7.00      7.00 o
 -16   6   2      196.20      212.18     12.10 o
 -15   6   2      120.66      131.18     17.19 o
 -14   6   2       50.24       52.11      7.56 o
 -13   6   2       65.47       91.20      8.35 o
 -12   6   2        0.40        3.38      4.51 o
 -11   6   2       36.34       21.83      6.70 o
 -10   6   2       30.87       24.12      3.68 o
  -9   6   2       53.12       60.19      4.30 o
  -8   6   2      317.21      320.40      8.13 o
  -7   6   2      371.95      310.22      5.80 o
  -6   6   2     1505.27     1655.91     21.42 o
  -5   6   2       42.10       56.54      4.53 o
  -4   6   2      258.05      193.55      6.97 o
  -3   6   2      115.20      129.63      3.90 o
  -2   6   2     1128.28     1142.01     15.12 o
  -1   6   2      139.42      215.68      4.91 o
   0   6   2     4122.44     4102.17     45.96 o
   1   6   2      339.06      318.30      6.11 o
   2   6   2      265.92      304.18      7.50 o
   3   6   2     1764.87     2243.43     27.22 o
   4   6   2      170.16      173.67      6.78 o
   5   6   2      202.95      251.53     12.69 o
   6   6   2     1367.52     1464.97     22.70 o
   7   6   2      253.77      216.45      7.89 o
   8   6   2       63.70       83.27      4.98 o
   9   6   2      743.74      720.15     14.20 o
  10   6   2      149.18      165.73      7.07 o
  11   6   2      101.96      113.71      7.86 o
  12   6   2      147.65      153.16      9.15 o
  13   6   2        3.05       -6.76      8.24 o
  14   6   2       67.09       83.10     12.56 o
  15   6   2       29.99       45.57     16.79 o
  16   6   2        0.01       -1.52      8.36 o
  17   6   2        0.10       -8.58      8.58 o
  18   6   2       43.01       36.29     11.22 o
  19   6   2       77.16       87.12     20.58 o
 -19   7   2        0.49       -8.51      8.51 o
 -18   7   2        1.97       -1.77      8.23 o
 -17   7   2       21.98       15.48      8.51 o
 -16   7   2       59.37       62.22      9.35 o
 -15   7   2       15.91       12.40      6.99 o
 -14   7   2       23.36       19.92      7.13 o
 -13   7   2      427.80      438.07     16.86 o
 -12   7   2      392.60      385.90     11.49 o
 -11   7   2       99.03       79.77      5.82 o
 -10   7   2      246.67      258.45     13.09 o
  -9   7   2      143.48      164.38      8.17 o
  -8   7   2      179.64      199.07     11.40 o
  -7   7   2       36.58       39.29      4.76 o
  -6   7   2      167.53      141.47      4.99 o
  -5   7   2      975.63     1109.10     21.85 o
  -4   7   2       34.14       26.06      2.71 o
  -3   7   2       22.53       40.51      3.09 o
  -2   7   2      538.25      511.58      8.63 o
  -1   7   2      107.24       94.89      3.53 o
   0   7   2     8994.88     8856.48     95.87 o
   1   7   2     2352.19     2328.29     28.13 o
   2   7   2      775.56      653.81     10.84 o
   3   7   2     4993.22     5080.19     56.79 o
   4   7   2       10.09        8.42      2.80 o
   5   7   2        7.31        0.33      2.98 o
   6   7   2      114.55       99.11      5.04 o
   7   7   2       46.91       80.61      5.64 o
   8   7   2       91.55       95.47      6.28 o
   9   7   2       42.89       43.18      7.87 o
  10   7   2      228.58      251.36     16.36 o
  11   7   2      143.39      153.20     23.38 o
  12   7   2      118.21      108.93      8.79 o
  13   7   2       10.04       10.70      8.04 o
  14   7   2       49.39       39.99     10.97 o
  15   7   2      124.60      112.57     14.10 o
  16   7   2      158.59      169.23     16.85 o
  17   7   2        3.56        6.54     10.17 o
  18   7   2       37.22       39.22     11.84 o
  19   7   2       49.95       88.99     13.95 o
 -19   8   2        7.07       18.45     12.14 o
 -18   8   2        7.01      -10.57     10.57 o
 -17   8   2       22.17       22.43      8.83 o
 -16   8   2        3.87       -0.15      7.24 o
 -15   8   2       35.14       35.16      8.28 o
 -14   8   2        2.24        4.89      7.65 o
 -13   8   2       91.70       62.48      9.70 o
 -12   8   2       71.38       63.58      5.78 o
 -11   8   2       62.39       50.38      5.70 o
 -10   8   2      323.84      336.08     16.94 o
  -9   8   2       44.14       29.57      6.69 o
  -8   8   2     1671.47     1674.67     32.90 o
  -7   8   2       42.11       79.14      4.06 o
  -6   8   2      234.48      245.25      7.90 o
  -5   8   2     1752.81     1676.40     22.51 o
  -4   8   2      970.20      807.69     12.99 o
  -3   8   2      202.09      166.51      6.31 o
  -2   8   2      843.59      745.90     11.60 o
  -1   8   2     1132.19     1147.60     16.05 o
   0   8   2     1169.59     1365.26     18.56 o
   1   8   2     3390.32     3408.96     39.84 o
   2   8   2      452.76      481.96      8.49 o
   3   8   2      590.44      609.91      9.86 o
   4   8   2       72.65       68.46      2.82 o
   5   8   2       35.45       41.45      2.77 o
   6   8   2      327.18      304.04     10.87 o
   7   8   2      192.95      208.58      9.43 o
   8   8   2       37.63       36.70      6.97 o
   9   8   2      217.55      214.08     16.41 o
  10   8   2     1043.19      987.29     23.12 o
  11   8   2      252.48      237.79     14.08 o
  12   8   2       71.30       58.94     10.04 o
  13   8   2        2.17        3.74      7.24 o
  14   8   2       11.74        4.14      7.50 o
  15   8   2      100.51       96.97     18.08 o
  16   8   2       14.93       -4.36     10.09 o
  17   8   2        1.60        3.65      9.09 o
  18   8   2        0.26       -8.31     11.26 o
  19   8   2        0.25      -11.90     11.90 o
 -18   9   2       10.80       16.88      9.21 o
 -17   9   2       20.17       12.49      8.93 o
 -16   9   2        3.24        2.43      9.10 o
 -15   9   2       22.95       20.54      7.80 o
 -14   9   2       59.14       45.09     13.71 o
 -13   9   2      210.74      196.71     13.26 o
 -12   9   2        0.86       -5.14      5.87 o
 -11   9   2       16.73       17.61      4.77 o
 -10   9   2      539.24      498.48     25.38 o
  -9   9   2      625.54      692.37     18.63 o
  -8   9   2      376.94      360.44      8.27 o
  -7   9   2       90.90       90.33      4.78 o
  -6   9   2       61.85       67.16      4.41 o
  -5   9   2      627.88      661.91     11.95 o
  -4   9   2       94.69       87.23      4.62 o
  -3   9   2       63.69       62.20      4.51 o
  -2   9   2        3.09        6.20      2.27 o
  -1   9   2      374.02      369.72      7.62 o
   0   9   2      292.09      286.89      6.56 o
   1   9   2        7.24        8.79      2.64 o
   2   9   2      194.73      177.43      6.37 o
   3   9   2      468.56      506.31      8.79 o
   4   9   2      144.91      146.17      4.20 o
   5   9   2      150.38      115.65      4.12 o
   6   9   2      203.41      185.06     13.11 o
   7   9   2      339.22      338.18      9.37 o
   8   9   2       54.47       48.19      7.19 o
   9   9   2        6.62       -1.98      5.93 o
  10   9   2       21.85       16.51      7.00 o
  11   9   2       69.00       64.20      8.59 o
  12   9   2       52.05       57.05      8.90 o
  13   9   2       63.06       58.07     11.24 o
  14   9   2      346.51      373.73     16.68 o
  15   9   2        7.05        9.74      9.67 o
  16   9   2        0.28       -4.45      8.03 o
  17   9   2       96.17       98.16     16.58 o
  18   9   2       13.63       16.39     10.51 o
 -18  10   2        9.55       -7.21      9.30 o
 -17  10   2       53.28       79.13     10.84 o
 -16  10   2       31.26       44.91      9.39 o
 -15  10   2       29.03       41.51     10.43 o
 -14  10   2       73.04       78.38     10.74 o
 -13  10   2        0.11       -4.70      4.70 o
 -12  10   2        1.83       -1.70      5.32 o
 -11  10   2      243.34      206.75      9.51 o
 -10  10   2       50.57       28.34      7.60 o
  -9  10   2        1.43       -3.66      3.66 o
  -8  10   2      961.63      838.71     25.31 o
  -7  10   2     1117.04     1075.03     17.28 o
  -6  10   2      338.35      314.08      8.40 o
  -5  10   2     3182.26     3308.48     44.92 o
  -4  10   2       29.36       32.10      3.66 o
  -3  10   2       20.29       26.98      3.15 o
  -2  10   2       62.61       55.84      3.37 o
  -1  10   2      130.51      165.18      9.51 o
   0  10   2      676.35      685.23     11.78 o
   1  10   2       85.39      101.50      4.13 o
   2  10   2      449.32      573.54     10.45 o
   3  10   2       14.02        5.81      2.72 o
   4  10   2        2.63        7.79      3.83 o
   5  10   2      119.46      115.21      5.03 o
   6  10   2      116.12      108.69      5.89 o
   7  10   2      104.12       98.84      5.83 o
   8  10   2      115.13      102.08     10.12 o
   9  10   2       32.81       61.37      8.56 o
  10  10   2     1243.09     1263.08     28.94 o
  11  10   2       34.00       19.80      7.64 o
  12  10   2        9.81       20.06     10.79 o
  13  10   2        0.18        1.35      7.09 o
  14  10   2        0.12       -3.33      7.32 o
  15  10   2        0.44        1.77      8.02 o
  16  10   2        0.01        6.41     12.81 o
  17  10   2       17.61       19.59     10.73 o
  18  10   2       82.90      105.91     26.48 o
 -17  11   2       25.08       27.96     11.22 o
 -16  11   2        4.29       14.36      9.24 o
 -15  11   2        0.96        7.39      9.67 o
 -14  11   2        4.95       -5.00      8.14 o
 -13  11   2       77.41       81.26      7.70 o
 -12  11   2      101.09       97.63      7.88 o
 -11  11   2      795.17      806.40     18.63 o
 -10  11   2       42.66       38.42      7.68 o
  -9  11   2        0.56       -1.60      4.98 o
  -8  11   2       59.44       55.69      5.28 o
  -7  11   2      500.42      478.21     10.72 o
  -6  11   2       34.66       26.11      4.10 o
  -5  11   2        7.53        7.25      3.66 o
  -4  11   2      262.55      238.34      8.35 o
  -3  11   2      527.26      575.69     14.89 o
  -2  11   2      273.67      214.67      6.97 o
  -1  11   2      863.11      805.15     18.69 o
   0  11   2       76.17       90.20      6.83 o
   1  11   2     1168.57      998.31     15.75 o
   2  11   2      311.79      300.75      8.61 o
   3  11   2      530.82      473.56      9.45 o
   4  11   2        0.82       -2.69      3.92 o
   5  11   2      712.73      684.83     14.44 o
   6  11   2      101.06       75.72      5.92 o
   7  11   2      238.63      249.99     16.59 o
   8  11   2       88.93       78.47      8.68 o
   9  11   2       28.28       14.84      7.31 o
  10  11   2      115.96      125.50     13.04 o
  11  11   2      126.27      124.57     11.05 o
  12  11   2       23.15       14.50     12.14 o
  13  11   2       63.99       53.89     10.39 o
  14  11   2        2.85        8.49      8.16 o
  15  11   2      165.97      184.36     13.98 o
  16  11   2       10.33       15.11     10.15 o
  17  11   2       34.35       37.14     14.19 o
 -17  12   2       11.49       -0.52      9.47 o
 -16  12   2        0.05        4.40      9.84 o
 -15  12   2       55.05       53.05     11.78 o
 -14  12   2       10.30        4.40      5.95 o
 -13  12   2       26.59       21.61      7.42 o
 -12  12   2        0.19        3.34      6.10 o
 -11  12   2       87.95       89.42      7.62 o
 -10  12   2        0.17       -0.02      5.20 o
  -9  12   2       47.12       66.43      7.06 o
  -8  12   2       47.20       41.97      5.72 o
  -7  12   2      604.38      668.43     14.19 o
  -6  12   2      102.74       94.59      5.95 o
  -5  12   2       77.54       82.27      8.54 o
  -4  12   2      823.29      693.91     20.49 o
  -3  12   2     1400.81     1476.10     24.19 o
  -2  12   2      389.10      394.13      9.27 o
  -1  12   2      570.07      499.13     10.34 o
   0  12   2       52.40       44.07      4.53 o
   1  12   2       68.47       79.34      4.71 o
   2  12   2        2.22        8.15      3.30 o
   3  12   2      942.29      913.89     17.51 o
   4  12   2      648.86      661.40     13.72 o
   5  12   2        0.31       -0.73      3.66 o
   6  12   2        7.69        2.38      4.50 o
   7  12   2      393.32      404.84     13.27 o
   8  12   2      127.43      155.66      8.19 o
   9  12   2      503.92      505.88     18.55 o
  10  12   2       33.42       41.94     15.06 o
  11  12   2      256.68      245.52     14.37 o
  12  12   2       55.32       33.31      9.33 o
  13  12   2        8.43       10.63      8.67 o
  14  12   2        3.61        3.91      8.94 o
  15  12   2        0.13       -2.34     10.60 o
  16  12   2       78.60       65.64     14.29 o
  17  12   2        0.92      -11.96     11.96 o
 -16  13   2        4.34        6.68     10.22 o
 -15  13   2       10.45       11.65     10.08 o
 -14  13   2       52.06       49.28      9.44 o
 -13  13   2       15.51       18.38      7.20 o
 -12  13   2        5.66       -0.44      5.64 o
 -11  13   2       83.15       81.87      7.78 o
 -10  13   2      175.81      220.94     10.29 o
  -9  13   2       24.23       27.56      5.75 o
  -8  13   2      101.76      104.76      8.38 o
  -7  13   2      113.18      106.03      6.10 o
  -6  13   2        2.31        3.09      3.80 o
  -5  13   2      107.45       91.43     10.64 o
  -4  13   2      373.23      378.89     11.07 o
  -3  13   2      645.44      684.10     14.82 o
  -2  13   2       34.81       19.59      4.42 o
  -1  13   2      583.81      564.43     11.61 o
   0  13   2      778.10      761.47     14.57 o
   1  13   2       40.29       39.69      4.04 o
   2  13   2        8.31       19.22      5.35 o
   3  13   2       19.49       33.13      4.72 o
   4  13   2       32.75       32.74      4.68 o
   5  13   2      109.57       98.30      6.13 o
   6  13   2      525.62      404.84     13.91 o
   7  13   2        2.50       -1.36      4.82 o
   8  13   2      110.76      100.05      8.26 o
   9  13   2        0.62       -1.12      7.56 o
  10  13   2       44.64       41.62      9.10 o
  11  13   2        1.61        4.99      7.82 o
  12  13   2        4.09        4.55      8.38 o
  13  13   2        5.77       16.00     11.52 o
  14  13   2        8.97       19.50     11.64 o
  15  13   2       23.21       -0.49     11.44 o
  16  13   2        1.41       11.65     24.14 o
 -15  14   2        2.04        3.24      7.49 o
 -14  14   2        9.07       16.00     11.10 o
 -13  14   2        0.11        0.65      6.42 o
 -12  14   2        6.10       -2.32      6.41 o
 -11  14   2        1.29       -0.69      5.54 o
 -10  14   2       17.78        9.16      6.03 o
  -9  14   2        8.20        1.21      5.39 o
  -8  14   2       68.25       62.12      7.50 o
  -7  14   2      213.73      239.26     17.70 o
  -6  14   2      866.60      840.73     24.33 o
  -5  14   2       57.04       47.89      7.28 o
  -4  14   2       84.83       59.91      7.87 o
  -3  14   2       26.10       23.61      4.55 o
  -2  14   2       81.47       61.25      7.06 o
  -1  14   2       87.55       86.87      6.22 o
   0  14   2       39.08       40.41      5.82 o
   1  14   2        3.23       -0.24      3.75 o
   2  14   2        0.73       -1.67      3.86 o
   3  14   2       89.23       49.74      5.15 o
   4  14   2      329.55      245.02      9.34 o
   5  14   2       41.64       42.72      5.16 o
   6  14   2        0.15       -7.41      8.16 o
   7  14   2       36.16       24.45      6.15 o
   8  14   2      194.39      159.04     13.09 o
   9  14   2        6.45        2.57      5.95 o
  10  14   2      151.72      167.96     15.95 o
  11  14   2       61.51       55.44     13.21 o
  12  14   2        5.45       12.77     10.87 o
  13  14   2      267.28      272.73     41.16 o
  14  14   2        0.32       21.32     13.14 o
  15  14   2        7.45       21.80     14.32 o
 -15  15   2        7.62        7.79     10.90 o
 -14  15   2       15.79       21.78      8.10 o
 -13  15   2        0.20       -3.44      7.07 o
 -12  15   2       62.89       47.34     19.56 o
 -11  15   2        4.82       -4.47      7.48 o
 -10  15   2       24.40       20.29      7.09 o
  -9  15   2        5.40        3.59      6.03 o
  -8  15   2       47.84       27.23      8.55 o
  -7  15   2       21.23        7.97      4.75 o
  -6  15   2        9.01        3.97      4.67 o
  -5  15   2        0.12       -3.98      8.64 o
  -4  15   2       66.95       73.45      7.30 o
  -3  15   2        7.18        6.78      5.15 o
  -2  15   2       11.44       14.05      4.63 o
  -1  15   2      166.08      142.93      9.22 o
   0  15   2       96.01       97.18      9.62 o
   1  15   2      117.98       97.50      6.95 o
   2  15   2      115.87      113.84      6.85 o
   3  15   2       65.10       55.57      5.60 o
   4  15   2       23.60       34.57      5.16 o
   5  15   2       48.42       26.63      6.17 o
   6  15   2        3.13       -3.27      6.07 o
   7  15   2        3.84       -3.61      5.40 o
   8  15   2       37.87       29.91     13.04 o
   9  15   2       24.88       11.58     10.07 o
  10  15   2       32.92       46.55     16.57 o
  11  15   2       12.69       -1.46     14.18 o
  12  15   2       36.63       44.90     29.59 o
  13  15   2        0.28       -6.77     17.13 o
  14  15   2       46.78       47.96     15.94 o
 -14  16   2       25.49       38.94     12.46 o
 -13  16   2        0.41       -2.56      7.47 o
 -12  16   2        8.74        4.47      8.77 o
 -11  16   2        2.07       -0.75      7.10 o
 -10  16   2       32.12       36.42      8.19 o
  -9  16   2        6.30       -4.25      9.22 o
  -8  16   2       65.04       54.83      8.15 o
  -7  16   2        4.98       -1.69      5.83 o
  -6  16   2       22.35       28.86      5.67 o
  -5  16   2        1.78       -2.04      4.63 o
  -4  16   2       79.21      113.69      7.29 o
  -3  16   2       20.16       20.63      5.64 o
  -2  16   2        1.23       -3.55      4.19 o
  -1  16   2      151.93      115.41     11.96 o
   0  16   2        0.58        1.56      5.01 o
   1  16   2       43.43       24.86      7.64 o
   2  16   2        0.30        0.46      4.56 o
   3  16   2        0.01       -0.99      4.62 o
   4  16   2      222.17      249.20      9.59 o
   5  16   2        1.43       -2.18      5.13 o
   6  16   2        8.08        4.68      6.08 o
   7  16   2       11.63        3.87      5.83 o
   8  16   2        0.28       -0.26      7.04 o
   9  16   2        2.31       -4.67      6.45 o
  10  16   2       46.30       28.36      8.88 o
  11  16   2       13.47       29.51     20.25 o
  12  16   2       18.03      -14.20     15.57 o
  13  16   2       19.78        4.67     18.69 o
 -12  17   2       13.55        6.11      8.38 o
 -11  17   2       35.64       30.39      8.44 o
 -10  17   2        4.03       -2.09      7.25 o
  -9  17   2        2.57        6.33      7.25 o
  -8  17   2        9.63        2.59      7.26 o
  -7  17   2        0.18        5.92      7.07 o
  -6  17   2        1.28       -4.37      4.57 o
  -5  17   2       21.02       20.43      5.72 o
  -4  17   2       19.14       23.85      5.65 o
  -3  17   2       25.21       16.39      7.64 o
  -2  17   2        8.80        2.77      9.22 o
  -1  17   2        6.64       -4.56      4.56 o
   0  17   2        7.30        2.84      5.05 o
   1  17   2       70.39       77.43      7.16 o
   2  17   2       18.72       15.23      6.07 o
   3  17   2        0.39        6.15      6.52 o
   4  17   2       31.26       46.28      9.77 o
   5  17   2        8.47        3.39      6.13 o
   6  17   2       48.75       62.41      8.46 o
   7  17   2       20.66        8.00     12.59 o
   8  17   2        2.63       -6.20      6.20 o
   9  17   2        0.75       -5.69      7.24 o
  10  17   2        6.94        5.48     11.57 o
  11  17   2        3.76        1.68     12.51 o
  12  17   2        0.38       10.90     18.69 o
 -11  18   2        3.32        8.26      8.41 o
 -10  18   2        0.06        2.86      8.32 o
  -9  18   2       14.00        4.53      8.13 o
  -8  18   2       22.36       30.28      9.17 o
  -7  18   2      148.33      168.40     11.87 o
  -6  18   2       29.94       23.41     13.24 o
  -5  18   2       27.37       20.52      6.88 o
  -4  18   2       87.98       88.16      8.12 o
  -3  18   2        1.33        2.38      5.40 o
  -2  18   2        3.21        1.60      5.57 o
  -1  18   2        0.11        0.98      5.22 o
   0  18   2        4.20       19.32      6.10 o
   1  18   2       52.16       68.00      7.87 o
   2  18   2       42.86       37.72     11.02 o
   3  18   2      186.35      231.60     18.66 o
   4  18   2       39.23       50.75     10.08 o
   5  18   2      118.83      109.55     13.71 o
   6  18   2        0.37       -7.63     10.29 o
   7  18   2        0.08       -5.78      7.03 o
   8  18   2       48.36       38.23     10.79 o
   9  18   2       18.51       13.03      8.48 o
  10  18   2        0.37       -7.63      7.63 o
  11  18   2        4.24       -5.80      9.20 o
  -9  19   2        2.16       -1.20      8.53 o
  -8  19   2        3.10        7.16      8.41 o
  -7  19   2        1.79        3.57      7.34 o
  -6  19   2       13.53       18.53      9.51 o
  -5  19   2        0.75        1.99      6.26 o
  -4  19   2        0.91       -4.39      6.14 o
  -3  19   2       72.96       94.08     10.75 o
  -2  19   2       44.72       47.21      7.21 o
  -1  19   2       76.30       66.66      8.21 o
   0  19   2        5.14        8.47      6.58 o
   1  19   2        8.99       -5.60      5.60 o
   2  19   2       46.15       43.44      7.20 o
   3  19   2        3.02       -6.22      6.22 o
   4  19   2        2.77       -6.58      8.13 o
   5  19   2        7.94       10.90      8.35 o
   6  19   2        3.69       -8.73      8.73 o
   7  19   2       16.70       10.81      8.41 o
   8  19   2        5.82       -2.84      7.99 o
   9  19   2       20.55       28.59     19.69 o
  -7  20   2       45.17       51.40     11.91 o
  -6  20   2       15.11       25.34      9.70 o
  -5  20   2        7.37        2.21      7.18 o
  -4  20   2        1.14       -6.67      6.84 o
  -3  20   2        9.21        7.19      7.14 o
  -2  20   2        3.23       -4.92      6.24 o
  -1  20   2       37.38       46.23      7.70 o
   0  20   2        3.87       -9.44      9.44 o
   1  20   2        1.61       -8.09      8.09 o
   2  20   2       26.42       12.43      7.13 o
   3  20   2       83.83       74.02     11.02 o
   4  20   2       16.28       -3.13      8.45 o
   5  20   2       59.27       66.96     22.76 o
   6  20   2       17.44       14.26     10.70 o
   7  20   2       19.41        9.21      9.99 o
  -4  21   2       33.13       41.17     14.89 o
  -3  21   2       29.04       16.97     13.18 o
  -2  21   2       16.41       11.87      7.62 o
  -1  21   2        5.02        3.78      7.64 o
   0  21   2       28.74       45.24      8.28 o
   1  21   2        0.02       -6.32      6.32 o
   2  21   2        0.45       11.59     22.58 o
   3  21   2        6.38       -7.01      8.87 o
   4  21   2       19.79       15.57     10.90 o
 -19   0   3       23.82       32.71     20.25 o
 -17   0   3      129.46      127.16     15.30 o
 -15   0   3       27.07       51.83      9.28 o
 -13   0   3     2073.12     2119.97     39.62 o
 -11   0   3     2829.25     2863.55     49.69 o
  -9   0   3      154.42      141.96     10.33 o
  -7   0   3     1303.62      835.68     17.16 o
  -5   0   3     2258.55     1834.19     26.02 o
  -3   0   3       71.28       73.67      3.56 o
  -1   0   3    38550.36    38157.36    565.21 o
   1   0   3   150969.14   152952.94   2026.81 o
   3   0   3     3871.44     4139.08     85.09 o
   5   0   3      987.40     1074.67     44.39 o
   7   0   3       69.13      110.58     10.90 o
   9   0   3      189.64      190.82     11.01 o
  11   0   3      616.24      585.07     22.03 o
  13   0   3      144.01       97.28     11.52 o
  15   0   3       55.81       82.04     12.63 o
  17   0   3       85.10      105.50     14.84 o
  19   0   3       88.09       57.63     21.80 o
 -20   1   3       28.31       10.12     15.42 o
 -19   1   3       46.02       70.34     12.75 o
 -18   1   3       10.90       14.72     10.85 o
 -17   1   3       88.24       91.32     10.85 o
 -16   1   3        7.24        8.81      6.33 o
 -15   1   3      161.23      135.36      6.57 o
 -14   1   3       49.69       44.36      4.96 o
 -13   1   3      371.16      361.32     15.67 o
 -12   1   3      408.85      381.83      9.13 o
 -11   1   3      238.28      221.53      6.77 o
 -10   1   3       29.65       14.03      2.87 o
  -9   1   3       17.84       18.59      3.37 o
  -8   1   3     1158.24     1127.47     15.54 o
  -7   1   3       69.50      100.81      3.90 o
  -6   1   3      949.93      970.53     11.82 o
  -5   1   3      597.43      567.17      6.95 o
  -4   1   3      242.51      201.36      3.77 o
  -3   1   3     3764.05     3496.94     35.58 o
  -2   1   3    26506.05    26253.77    274.59 o
  -1   1   3     1532.66     1308.65     14.78 o
   0   1   3     3541.19     3670.68     46.30 o
   1   1   3     9515.67    10186.63    112.29 o
   2   1   3      115.89      129.91      4.57 o
   3   1   3     1555.73     1565.30     29.01 o
   4   1   3     2965.56     3000.11     52.32 o
   5   1   3     2775.86     2803.73     50.76 o
   6   1   3       29.54       13.64      5.62 o
   7   1   3     6898.12     7763.68    110.37 o
   8   1   3      551.12      484.69     13.39 o
   9   1   3      225.55      255.69     10.11 o
  10   1   3      420.15      512.52     15.57 o
  11   1   3       30.03       17.28      6.74 o
  12   1   3       19.08       18.19      5.53 o
  13   1   3       57.29       74.20      7.79 o
  14   1   3       15.59       25.06      6.79 o
  15   1   3      176.34      157.28     10.49 o
  16   1   3       49.84       54.34      8.51 o
  17   1   3       73.34       97.07     10.45 o
  18   1   3       10.31       28.41     10.30 o
  19   1   3        2.45        9.75     14.59 o
  20   1   3       19.40        0.78     13.22 o
 -20   2   3       23.98       34.26     16.52 o
 -19   2   3       18.63       31.72     11.41 o
 -18   2   3        2.65        3.42      7.71 o
 -17   2   3        5.38       -3.45     10.21 o
 -16   2   3        1.65       -5.86      5.86 o
 -15   2   3      182.11      177.06      9.98 o
 -14   2   3      344.14      360.69      9.89 o
 -13   2   3      242.04      235.76      7.60 o
 -12   2   3     3144.28     3034.03     37.56 o
 -11   2   3     1008.62      975.82     15.22 o
 -10   2   3      160.01      160.62      5.43 o
  -9   2   3       19.12        9.60      2.45 o
  -8   2   3      150.49      171.17      5.02 o
  -7   2   3     2507.76     2905.99     33.85 o
  -6   2   3     4126.80     4612.30     46.64 o
  -5   2   3      339.39      344.16      5.07 o
  -4   2   3      965.20     1076.45     12.31 o
  -3   2   3     3856.45     3491.99     33.97 o
  -2   2   3     2333.69     2220.18     24.13 o
  -1   2   3      142.29      195.83      5.28 o
   0   2   3      546.86      528.65      6.93 o
   1   2   3      122.67      117.92      4.38 o
   2   2   3      165.00      232.64      8.83 o
   3   2   3    12159.42    12523.95    150.93 o
   4   2   3     1276.14     1356.13     22.55 o
   5   2   3       81.56       30.97      3.82 o
   6   2   3     1566.43     1898.72     31.77 o
   7   2   3      854.44      936.11     19.11 o
   8   2   3       99.30      127.83      7.21 o
   9   2   3      105.29      111.33      8.08 o
  10   2   3       47.38       37.63      5.90 o
  11   2   3       65.32       99.62      8.08 o
  12   2   3       56.55       52.58      8.20 o
  13   2   3        1.36       -5.15      5.15 o
  14   2   3        0.08       -0.22      5.53 o
  15   2   3       41.00       32.16      8.32 o
  16   2   3       14.67        4.07      6.69 o
  17   2   3       55.42       72.18     12.98 o
  18   2   3        0.10       -8.66      8.66 o
  19   2   3       64.92       70.26     25.74 o
  20   2   3       19.73       29.43     12.52 o
 -20   3   3       23.66       13.63     11.46 o
 -19   3   3       62.79       64.70     10.25 o
 -18   3   3        6.47        1.20      7.71 o
 -17   3   3       28.96       28.92      8.12 o
 -16   3   3       98.25       78.74      8.40 o
 -15   3   3        0.00       -4.74      4.74 o
 -14   3   3      172.02      190.79      8.01 o
 -13   3   3       17.26       17.38      4.34 o
 -12   3   3       48.30       50.11      4.68 o
 -11   3   3       49.75       35.50      3.82 o
 -10   3   3     1730.38     1739.09     22.88 o
  -9   3   3       27.66       13.26      2.73 o
  -8   3   3      561.11      443.42      8.91 o
  -7   3   3      120.23       88.88      3.76 o
  -6   3   3     1729.36     1726.63     18.78 o
  -5   3   3       21.33       21.13      1.53 o
  -4   3   3     2329.73     2535.22     27.44 o
  -3   3   3      279.30      279.17      5.45 o
  -2   3   3     6940.14     6794.66     67.85 o
  -1   3   3     6398.38     6248.97     64.16 o
   0   3   3        1.35        0.00      1.60 o
   1   3   3      202.79      243.93      7.19 o
   2   3   3     2453.96     2300.10     33.86 o
   3   3   3      343.39      307.18      6.86 o
   4   3   3        1.16       13.35      5.07 o
   5   3   3     1134.06     1050.54     19.10 o
   6   3   3      482.95      424.29     13.26 o
   7   3   3     2795.14     2855.93     45.86 o
   8   3   3       80.58      109.38      6.55 o
   9   3   3      807.87      774.56     18.21 o
  10   3   3      329.47      308.04     11.81 o
  11   3   3        4.52        0.44      5.15 o
  12   3   3       20.36       14.83      6.38 o
  13   3   3      327.51      278.94     13.43 o
  14   3   3      776.78      752.06     19.98 o
  15   3   3       20.72       29.71      8.25 o
  16   3   3       44.44       55.43     16.67 o
  17   3   3        0.30       -5.71      8.09 o
  18   3   3        0.18        9.60      9.56 o
  19   3   3       46.62       74.37     13.17 o
  20   3   3        0.06       -5.61     10.93 o
 -20   4   3        0.05       -9.22      9.22 o
 -19   4   3        7.21        0.48     11.47 o
 -18   4   3       79.17       85.43     10.17 o
 -17   4   3       86.39       92.34      9.61 o
 -16   4   3        1.89        9.22      7.42 o
 -15   4   3       22.07       16.77      6.64 o
 -14   4   3        4.05       -1.99      4.23 o
 -13   4   3      501.48      529.77     18.87 o
 -12   4   3     2613.51     2642.32     48.29 o
 -11   4   3      275.30      237.83      7.14 o
 -10   4   3       44.12       30.77      3.45 o
  -9   4   3      100.59      102.01      6.40 o
  -8   4   3        2.78        2.48      2.06 o
  -7   4   3        5.71        3.87      1.95 o
  -6   4   3     3140.28     2819.73     30.80 o
  -5   4   3      189.39      243.51      4.83 o
  -4   4   3     2897.96     2443.18     26.95 o
  -3   4   3     6994.17     7043.47     79.72 o
  -2   4   3     4652.93     4513.44     43.33 o
  -1   4   3     3543.16     3861.02     43.21 o
   0   4   3      699.04      733.01     11.59 o
   1   4   3      728.76      631.85     11.32 o
   2   4   3     7199.66     7432.89     89.70 o
   3   4   3      112.43       89.14      8.06 o
   4   4   3     1436.30     1569.14     23.91 o
   5   4   3      892.36      847.08     18.55 o
   6   4   3     2387.19     2600.23     37.18 o
   7   4   3       20.91       18.66      3.99 o
   8   4   3       72.82       93.26      6.29 o
   9   4   3      296.71      225.88      9.93 o
  10   4   3      357.92      378.82     13.21 o
  11   4   3       37.45       33.68      6.28 o
  12   4   3      282.76      275.22     13.04 o
  13   4   3       41.28       63.51      9.67 o
  14   4   3       25.52       20.71      9.49 o
  15   4   3      140.01      133.18     12.27 o
  16   4   3       24.45       12.98      8.99 o
  17   4   3        0.49       -0.86     11.54 o
  18   4   3        3.43        3.16     10.27 o
  19   4   3       26.46       31.86     17.05 o
  20   4   3       35.87       49.98     13.17 o
 -20   5   3       72.91      107.06     12.42 o
 -19   5   3       40.45       39.08     10.03 o
 -18   5   3      116.37      131.81     12.20 o
 -17   5   3        0.01       -6.90      6.90 o
 -16   5   3        0.56        7.68      6.54 o
 -15   5   3       49.97       32.04      7.38 o
 -14   5   3       99.06      119.17      6.93 o
 -13   5   3      233.98      257.83     13.95 o
 -12   5   3      775.74      750.66     15.55 o
 -11   5   3      104.55      128.63      8.43 o
 -10   5   3      430.49      449.57      9.03 o
  -9   5   3      228.71      238.98      8.34 o
  -8   5   3      492.57      445.93      9.11 o
  -7   5   3      364.61      315.98      6.05 o
  -6   5   3      148.88      205.17      4.92 o
  -5   5   3     3203.44     3382.00     33.44 o
  -4   5   3      420.65      562.21      8.91 o
  -3   5   3      144.34      174.09      4.55 o
  -2   5   3      360.25      383.04      6.52 o
  -1   5   3       15.28       21.85      1.99 o
   0   5   3      812.59      748.68     13.58 o
   1   5   3       10.13       12.80      2.46 o
   2   5   3     1511.91     1300.34     19.39 o
   3   5   3        0.44        4.44      2.50 o
   4   5   3       45.81       46.53      3.41 o
   5   5   3      689.45      561.62     10.99 o
   6   5   3       15.52       13.75      4.10 o
   7   5   3      420.69      431.07      9.81 o
   8   5   3        3.12        2.97      3.28 o
   9   5   3       19.55       26.97      3.44 o
  10   5   3      701.70      616.15     16.68 o
  11   5   3      941.73      981.42     22.92 o
  12   5   3       29.84       12.97      5.99 o
  13   5   3       28.56       31.02     17.96 o
  14   5   3     1004.15      944.16     38.26 o
  15   5   3       11.28       16.87     10.00 o
  16   5   3       13.05        3.78      8.97 o
  17   5   3       63.87       81.44     11.97 o
  18   5   3       29.57       63.19     12.27 o
  19   5   3        9.15       24.93     11.62 o
  20   5   3        5.46       -1.56     11.69 o
 -19   6   3       25.88        3.57     10.57 o
 -18   6   3        0.42       -2.61      8.18 o
 -17   6   3       82.75      102.02     10.57 o
 -16   6   3        0.47        7.40      6.73 o
 -15   6   3      219.83      198.85     11.91 o
 -14   6   3      218.07      233.67     10.43 o
 -13   6   3      181.99      205.08     11.07 o
 -12   6   3       76.92       81.39      6.09 o
 -11   6   3       94.20      111.88      6.08 o
 -10   6   3        0.29       -3.36      3.52 o
  -9   6   3      114.75       88.90      4.43 o
  -8   6   3      788.65      751.25     13.90 o
  -7   6   3      487.48      425.04      8.35 o
  -6   6   3        3.11        2.62      2.30 o
  -5   6   3     6201.06     6879.65     70.21 o
  -4   6   3      808.60      798.56     11.56 o
  -3   6   3      220.98      190.51      4.96 o
  -2   6   3      387.05      365.06      7.43 o
  -1   6   3     2250.95     2311.33     26.08 o
   0   6   3     1166.91     1233.62     16.44 o
   1   6   3     1160.69     1137.34     15.36 o
   2   6   3      377.78      331.10     11.47 o
   3   6   3       60.96       82.42      3.83 o
   4   6   3      628.93      548.23     11.36 o
   5   6   3      538.08      656.94     12.91 o
   6   6   3       83.79      100.79      5.38 o
   7   6   3       23.36       15.93      3.37 o
   8   6   3       40.72       37.65      5.26 o
   9   6   3      354.82      400.96     11.83 o
  10   6   3        2.15        3.02      3.60 o
  11   6   3      154.78      176.84     13.39 o
  12   6   3      180.96      173.73     14.10 o
  13   6   3      203.27      171.57     14.44 o
  14   6   3      377.61      371.82     34.24 o
  15   6   3       32.69       52.67     12.40 o
  16   6   3        0.00       -9.72      9.72 o
  17   6   3       10.01       -2.38     12.29 o
  18   6   3       36.39        3.03     11.73 o
  19   6   3       14.33       10.18     19.99 o
 -19   7   3        4.90       -4.79      8.95 o
 -18   7   3        7.31       32.08      9.21 o
 -17   7   3       39.46       25.27     12.36 o
 -16   7   3       15.98       16.62      8.04 o
 -15   7   3        5.33       14.28      9.74 o
 -14   7   3      289.99      266.27     10.12 o
 -13   7   3      362.93      440.33     12.01 o
 -12   7   3        9.35        7.66      4.52 o
 -11   7   3      877.92      844.62     17.59 o
 -10   7   3       86.99       70.18      5.58 o
  -9   7   3     1233.02     1166.21     20.70 o
  -8   7   3        0.00        1.64      2.28 o
  -7   7   3      216.61      221.54      7.43 o
  -6   7   3        0.90       -2.58      3.71 o
  -5   7   3        0.26        0.01      1.78 o
  -4   7   3      331.07      311.22      6.74 o
  -3   7   3       31.16       18.02      2.13 o
  -2   7   3     1003.90     1117.63     19.97 o
  -1   7   3     4046.62     3746.56     40.60 o
   0   7   3     3226.67     3327.98     38.98 o
   1   7   3      559.34      634.55     10.22 o
   2   7   3      248.43      237.97      6.01 o
   3   7   3     1474.55     1550.08     22.39 o
   4   7   3      160.26      184.33      8.15 o
   5   7   3       66.32       57.61      4.44 o
   6   7   3      290.29      299.43      9.62 o
   7   7   3       34.18       53.27      5.16 o
   8   7   3      132.58      162.66      7.37 o
   9   7   3      224.01      211.96      9.93 o
  10   7   3        4.10        0.24      5.08 o
  11   7   3       17.88       12.69      5.99 o
  12   7   3       36.08       20.25      9.34 o
  13   7   3      100.83       98.31     15.74 o
  14   7   3        8.97        3.02      9.49 o
  15   7   3      222.67      189.91     16.83 o
  16   7   3        1.29        2.85     10.00 o
  17   7   3      192.38      172.59     21.81 o
  18   7   3       71.25       80.58     13.17 o
  19   7   3        2.03        8.22     14.95 o
 -19   8   3        0.09       -8.69      8.69 o
 -18   8   3       14.76       13.30      8.95 o
 -17   8   3        2.50       -0.86      7.73 o
 -16   8   3        6.01        2.69      7.73 o
 -15   8   3       17.16       18.44     10.10 o
 -14   8   3       43.86       42.33      6.14 o
 -13   8   3      144.66      145.54      8.82 o
 -12   8   3        7.10       -5.40      5.84 o
 -11   8   3     1149.94     1271.20     27.60 o
 -10   8   3        0.46       -2.27      4.36 o
  -9   8   3      204.70      182.82      8.23 o
  -8   8   3      406.82      390.20     16.38 o
  -7   8   3      981.27      900.00     14.58 o
  -6   8   3      198.63      257.85      6.86 o
  -5   8   3     2155.70     2065.31     27.15 o
  -4   8   3      977.47     1011.13     15.36 o
  -3   8   3       75.16       54.08      3.06 o
  -2   8   3        4.86        1.63      2.44 o
  -1   8   3     1579.46     1677.72     21.98 o
   0   8   3     1460.52     1427.17     19.31 o
   1   8   3      389.48      385.98      8.08 o
   2   8   3     1587.35     1774.98     22.85 o
   3   8   3      125.72      104.18      4.64 o
   4   8   3       10.56        5.98      2.17 o
   5   8   3        2.27        3.07      3.04 o
   6   8   3        8.32        6.23      3.80 o
   7   8   3      467.21      436.46     11.41 o
   8   8   3       20.28       15.57      5.41 o
   9   8   3      105.62       98.45      7.98 o
  10   8   3      125.08      132.20      9.08 o
  11   8   3      400.98      374.05     19.56 o
  12   8   3       16.64       40.90     14.06 o
  13   8   3       24.56       28.78      7.47 o
  14   8   3      145.78      141.16     19.32 o
  15   8   3       99.68       94.29     15.98 o
  16   8   3        8.60       11.20     16.45 o
  17   8   3       14.27      -11.14     11.14 o
  18   8   3       17.71        9.69     15.70 o
  19   8   3        8.92       20.94     14.84 o
 -18   9   3        0.06       -0.88      8.69 o
 -17   9   3       34.76       47.21     11.69 o
 -16   9   3       31.46       29.90      8.86 o
 -15   9   3       16.88       13.16      7.70 o
 -14   9   3       37.96       43.01      6.06 o
 -13   9   3       13.12        7.39      5.60 o
 -12   9   3      268.77      246.87     13.16 o
 -11   9   3       40.22       69.91      6.55 o
 -10   9   3      170.20      132.65      7.58 o
  -9   9   3     1189.75     1140.41     22.93 o
  -8   9   3     1484.05     1418.14     21.20 o
  -7   9   3      244.18      260.47      8.01 o
  -6   9   3       97.91       95.02      6.39 o
  -5   9   3        8.53       -0.01      2.79 o
  -4   9   3      128.05      138.52      5.92 o
  -3   9   3      342.28      368.43      7.39 o
  -2   9   3     2250.62     2391.71     28.24 o
  -1   9   3     2018.52     2107.06     27.00 o
   0   9   3      358.38      421.06      8.42 o
   1   9   3      110.05       90.22      5.92 o
   2   9   3       14.13       28.05      4.18 o
   3   9   3       61.32       86.03      6.89 o
   4   9   3       54.38       51.89      3.25 o
   5   9   3       18.19       26.76      2.85 o
   6   9   3        3.09       -0.92      3.32 o
   7   9   3      297.61      263.45     11.44 o
   8   9   3       70.52       81.15      9.17 o
   9   9   3      689.01      672.47     18.90 o
  10   9   3      225.82      241.25     12.27 o
  11   9   3        2.28       -3.50      6.36 o
  12   9   3        3.29        5.75      6.38 o
  13   9   3      129.17      132.41     10.78 o
  14   9   3        2.54       -7.32      7.32 o
  15   9   3       29.58       22.11     13.51 o
  16   9   3       45.01       31.21     12.59 o
  17   9   3        4.16       11.44     12.68 o
  18   9   3      123.65      171.32     31.15 o
 -18  10   3        3.61        8.77      9.38 o
 -17  10   3        0.12       -5.41      8.69 o
 -16  10   3      111.90      118.05     19.81 o
 -15  10   3        1.87        8.84      6.73 o
 -14  10   3       17.62       25.43      7.11 o
 -13  10   3       12.17        4.30      5.49 o
 -12  10   3      112.59      102.64     14.60 o
 -11  10   3        7.56       11.33      5.38 o
 -10  10   3       55.18       48.46      7.80 o
  -9  10   3      143.42      160.20      9.90 o
  -8  10   3       70.37       72.95      4.95 o
  -7  10   3      228.18      243.84     10.81 o
  -6  10   3     2636.17     2667.58     34.77 o
  -5  10   3        3.46        9.77      3.78 o
  -4  10   3      997.11     1034.78     19.62 o
  -3  10   3       59.34       59.37      3.88 o
  -2  10   3       90.46       73.77      6.73 o
  -1  10   3      153.25      164.64      5.54 o
   0  10   3     2111.38     2027.28     30.76 o
   1  10   3      100.71       81.91      4.09 o
   2  10   3      112.39      162.20      5.60 o
   3  10   3      505.49      457.38      9.05 o
   4  10   3      275.90      274.12      6.41 o
   5  10   3       43.98       34.63      4.69 o
   6  10   3      308.98      291.45      9.21 o
   7  10   3       22.03       35.63      8.09 o
   8  10   3      398.85      451.10     16.02 o
   9  10   3       64.70       77.47      8.91 o
  10  10   3       33.12       20.79      7.74 o
  11  10   3      245.01      224.27     12.80 o
  12  10   3       27.12       38.20      8.70 o
  13  10   3        6.49        0.74      7.57 o
  14  10   3      168.64      175.82     12.87 o
  15  10   3       80.77      104.34     14.84 o
  16  10   3       24.67       21.49     17.18 o
  17  10   3       11.37        7.93     17.43 o
  18  10   3       14.13       -7.79     18.69 o
 -17  11   3        0.01        3.54      8.92 o
 -16  11   3      126.11      143.13     14.78 o
 -15  11   3        0.83       -3.85      7.71 o
 -14  11   3        1.58       -5.90      9.00 o
 -13  11   3       89.08       78.95      7.73 o
 -12  11   3      123.85      130.30     10.54 o
 -11  11   3        1.26        2.77      5.44 o
 -10  11   3      124.49      118.25      9.36 o
  -9  11   3        0.14       -6.08      6.08 o
  -8  11   3      344.46      370.54      9.49 o
  -7  11   3      156.78      123.69      6.14 o
  -6  11   3     1170.24     1273.75     21.92 o
  -5  11   3       24.83       20.63      4.71 o
  -4  11   3        5.06        4.81      3.50 o
  -3  11   3       81.65       59.12      4.45 o
  -2  11   3     1031.61      978.87     20.66 o
  -1  11   3        9.14        6.02      3.19 o
   0  11   3     2123.94     2033.96     27.29 o
   1  11   3        0.80       -0.45      2.90 o
   2  11   3       59.72       73.61      6.79 o
   3  11   3      228.34      181.66      8.39 o
   4  11   3      409.21      403.42     19.34 o
   5  11   3       22.03       21.33      4.69 o
   6  11   3      397.90      424.72     12.37 o
   7  11   3       75.87       82.51     11.45 o
   8  11   3      205.82      181.50     11.40 o
   9  11   3       35.05       32.20     11.69 o
  10  11   3       45.99       41.12      8.10 o
  11  11   3        4.83        5.77      6.87 o
  12  11   3       34.28       42.58     10.34 o
  13  11   3       52.80       49.70     11.02 o
  14  11   3      220.84      205.17     16.71 o
  15  11   3       24.26       22.39     11.98 o
  16  11   3       27.38       35.73     15.40 o
  17  11   3        9.10       15.57     12.11 o
 -17  12   3        5.18       -8.87      8.87 o
 -16  12   3        0.94       -3.01     10.55 o
 -15  12   3        0.30       -0.15      7.34 o
 -14  12   3       36.31       41.98      7.49 o
 -13  12   3       41.40       41.74      7.56 o
 -12  12   3       44.39       41.79      6.77 o
 -11  12   3       29.34       41.84      9.05 o
 -10  12   3       39.77       49.34      6.66 o
  -9  12   3       75.76       47.48      6.42 o
  -8  12   3       74.21       86.61      5.77 o
  -7  12   3        4.34        1.83      4.00 o
  -6  12   3      258.30      198.63     10.21 o
  -5  12   3      141.41      115.33      6.48 o
  -4  12   3      137.53      135.31      6.77 o
  -3  12   3      542.47      533.97     12.64 o
  -2  12   3      132.28      148.42      9.75 o
  -1  12   3       38.72       38.73      4.03 o
   0  12   3        3.88        2.25      2.97 o
   1  12   3      219.60      218.48      7.02 o
   2  12   3      250.34      292.99      8.36 o
   3  12   3       21.42       31.49      4.11 o
   4  12   3      213.32      253.79     11.69 o
   5  12   3      460.92      405.37     14.76 o
   6  12   3      103.74       90.27      7.00 o
   7  12   3       24.97        6.56      5.75 o
   8  12   3      168.59      122.92     10.29 o
   9  12   3      175.10      187.29     12.31 o
  10  12   3      127.88      141.79     13.50 o
  11  12   3        1.38       15.25      8.10 o
  12  12   3        3.92       -3.21      9.49 o
  13  12   3        0.79       12.86     10.48 o
  14  12   3       55.43       40.42     12.61 o
  15  12   3        9.31       15.27     11.54 o
  16  12   3       17.38       19.94     13.18 o
  17  12   3       21.36       32.71     14.32 o
 -16  13   3        5.55        4.33      6.72 o
 -15  13   3       25.94       18.27      7.60 o
 -14  13   3        0.84        2.65      6.59 o
 -13  13   3       24.73       19.06      7.17 o
 -12  13   3       28.54       36.77      7.29 o
 -11  13   3        6.09        9.93      6.04 o
 -10  13   3        1.28       -1.15      5.30 o
  -9  13   3      290.99      279.25     12.47 o
  -8  13   3      194.55      168.76     11.53 o
  -7  13   3       86.38       70.61      6.91 o
  -6  13   3        6.98        5.97      4.11 o
  -5  13   3      195.31      204.30     14.20 o
  -4  13   3      105.05       68.70      5.62 o
  -3  13   3     1195.40     1208.30     21.65 o
  -2  13   3      157.62      154.70      7.15 o
  -1  13   3      341.39      357.95      9.33 o
   0  13   3       80.85       60.33      4.76 o
   1  13   3       47.15       54.52      6.50 o
   2  13   3      222.45      205.31      8.27 o
   3  13   3      104.83      112.59      6.19 o
   4  13   3       64.42       41.94      6.06 o
   5  13   3      255.35      254.73     11.30 o
   6  13   3      117.32       89.63      7.87 o
   7  13   3      278.26      242.25     11.02 o
   8  13   3       20.07        9.83     12.00 o
   9  13   3        8.26       -7.19      7.19 o
  10  13   3       30.72       37.86     11.78 o
  11  13   3       30.55       15.14     17.15 o
  12  13   3       57.30       51.92     18.97 o
  13  13   3       29.25       37.60     11.91 o
  14  13   3        0.32        2.65     11.64 o
  15  13   3       21.57       32.15     13.10 o
  16  13   3        1.95       12.46     13.22 o
 -15  14   3        7.43        9.40      7.79 o
 -14  14   3       17.73       11.69      9.11 o
 -13  14   3        3.49       -0.35      6.40 o
 -12  14   3        8.43       -7.27      7.27 o
 -11  14   3       20.75       19.60      6.40 o
 -10  14   3       27.23       17.84      6.79 o
  -9  14   3        0.61       -4.49      5.67 o
  -8  14   3       16.23       15.64      6.38 o
  -7  14   3       70.01       82.64      6.46 o
  -6  14   3       28.21       19.82      5.88 o
  -5  14   3      374.14      357.00     13.43 o
  -4  14   3      150.17      155.09      7.74 o
  -3  14   3       92.56       84.43      8.44 o
  -2  14   3       27.51       12.11      4.41 o
  -1  14   3        0.74       -3.33      5.27 o
   0  14   3      126.42      101.14      5.80 o
   1  14   3        8.23        4.26      3.99 o
   2  14   3      141.91      137.95      9.59 o
   3  14   3        6.82       10.58      4.13 o
   4  14   3        0.04       -2.73      3.38 o
   5  14   3      385.72      380.11     14.61 o
   6  14   3      153.45      146.70     13.63 o
   7  14   3        2.02        5.07      6.35 o
   8  14   3       45.87       42.60      7.70 o
   9  14   3      132.47      119.35     18.83 o
  10  14   3       88.81       90.40     18.69 o
  11  14   3        0.26        6.23     11.00 o
  12  14   3       48.73       31.39     15.73 o
  13  14   3        1.57        2.45     11.91 o
  14  14   3       32.72       24.71     14.10 o
  15  14   3        7.83       -6.23     12.63 o
 -14  15   3       19.21       20.53      8.09 o
 -13  15   3       10.05       21.84      7.87 o
 -12  15   3        0.15       -6.05      6.84 o
 -11  15   3       75.27       93.05     24.28 o
 -10  15   3        1.65       -3.30      5.77 o
  -9  15   3       16.57       22.06      6.89 o
  -8  15   3        0.00        6.88      5.98 o
  -7  15   3      170.60      183.73      9.17 o
  -6  15   3        3.40       -1.94      4.31 o
  -5  15   3       10.35       11.55      4.75 o
  -4  15   3        0.87       -3.40      5.01 o
  -3  15   3      141.28      147.89      7.78 o
  -2  15   3       54.49       21.86      5.13 o
  -1  15   3      185.01      165.32     11.44 o
   0  15   3       46.41       24.36     14.61 o
   1  15   3        4.91       -4.09      4.09 o
   2  15   3        0.16        2.67      4.39 o
   3  15   3       43.19       48.79      5.16 o
   4  15   3      173.89      149.50      8.88 o
   5  15   3        3.77       -1.23      6.07 o
   6  15   3        0.45        3.25      6.52 o
   7  15   3      124.16      108.20      9.47 o
   8  15   3        3.70       -4.72     10.27 o
   9  15   3       18.78       -0.75     29.59 o
  10  15   3        9.73       17.81     14.18 o
  11  15   3      184.28      174.48     24.93 o
  12  15   3       81.85       97.54     20.75 o
  13  15   3       16.28        5.51     11.14 o
  14  15   3        0.76        2.52     17.91 o
 -13  16   3        2.74        7.30      8.77 o
 -12  16   3        0.17       -6.97      9.43 o
 -11  16   3       26.28       21.26     13.49 o
 -10  16   3        6.35        2.01      7.15 o
  -9  16   3      114.57      124.92     11.37 o
  -8  16   3        6.45        7.55      6.90 o
  -7  16   3       81.19       75.12      7.20 o
  -6  16   3        1.18       -4.60      4.60 o
  -5  16   3       18.93       37.57      5.87 o
  -4  16   3       29.17       23.34      7.94 o
  -3  16   3       53.44       55.54      6.02 o
  -2  16   3        7.20        4.06      4.62 o
  -1  16   3        2.24        3.20      5.11 o
   0  16   3        0.25       -1.72      5.11 o
   1  16   3       22.95       27.66      6.07 o
   2  16   3       35.53       33.25      6.07 o
   3  16   3       97.51      103.43      7.98 o
   4  16   3        1.85        4.52      5.84 o
   5  16   3       14.14        7.45      6.06 o
   6  16   3       37.98       35.11      8.09 o
   7  16   3       18.58       30.91      8.77 o
   8  16   3       37.60       32.57     10.79 o
   9  16   3        0.59       -6.28      6.76 o
  10  16   3        1.47      -12.01     13.61 o
  11  16   3      102.30      140.89     29.59 o
  12  16   3        8.89      -14.28     14.28 o
  13  16   3        0.17       18.69     18.69 o
 -12  17   3       34.22       34.16     12.17 o
 -11  17   3        6.15       14.98      8.47 o
 -10  17   3        0.27        6.72      8.09 o
  -9  17   3       21.00       26.82      8.54 o
  -8  17   3       56.26       79.01      9.64 o
  -7  17   3      119.41      137.75      8.49 o
  -6  17   3        2.65       -5.80      5.80 o
  -5  17   3        1.07       -4.21      4.69 o
  -4  17   3       25.22       18.45      9.21 o
  -3  17   3       38.83       40.92      7.54 o
  -2  17   3       70.23       84.72      8.00 o
  -1  17   3        1.22       -0.14      5.16 o
   0  17   3       25.31       22.90     12.14 o
   1  17   3      113.01      115.49     13.04 o
   2  17   3       21.61       25.89      8.32 o
   3  17   3       57.18       48.77      6.54 o
   4  17   3       10.65       -5.76      5.76 o
   5  17   3       29.50       23.02      7.10 o
   6  17   3        0.01       -2.28      6.31 o
   7  17   3       59.02       72.45      9.39 o
   8  17   3       57.00       42.63      8.60 o
   9  17   3        0.07        0.55      9.67 o
  10  17   3        0.02        7.54     15.01 o
  11  17   3        4.32       -4.81     15.46 o
  12  17   3       14.27        0.00     20.25 o
 -11  18   3       18.31        7.50      8.45 o
 -10  18   3       14.48       12.43     13.50 o
  -9  18   3        5.13        1.91      8.09 o
  -8  18   3        9.63       -8.99      8.99 o
  -7  18   3       18.61       17.22      7.87 o
  -6  18   3       72.80       85.84      7.74 o
  -5  18   3       18.56       16.64      5.63 o
  -4  18   3       42.41       48.66      8.88 o
  -3  18   3       67.57       59.71      7.17 o
  -2  18   3        0.11        0.29      5.57 o
  -1  18   3        0.88        4.39      6.52 o
   0  18   3        0.47       -5.91      6.97 o
   1  18   3       44.53       41.19     13.46 o
   2  18   3       60.17       58.80      8.43 o
   3  18   3        0.55        5.88      7.08 o
   4  18   3      162.13      170.57     13.28 o
   5  18   3       20.46       33.53      9.63 o
   6  18   3       54.45       36.22     14.16 o
   7  18   3        1.45       -6.66      7.26 o
   8  18   3        0.08       -5.14      7.46 o
   9  18   3       65.37       86.93     11.91 o
  10  18   3       18.90       19.96      8.81 o
  11  18   3       46.96       63.86     24.92 o
  -9  19   3       30.59       29.42     16.11 o
  -8  19   3       52.02       61.32      9.92 o
  -7  19   3        3.01        8.61      7.51 o
  -6  19   3       27.19       27.47      7.26 o
  -5  19   3        0.02       -0.10      6.16 o
  -4  19   3        9.65        8.43      6.20 o
  -3  19   3        5.34        4.65      6.18 o
  -2  19   3       37.63       52.33     11.42 o
  -1  19   3       21.97        5.05      7.64 o
   0  19   3      132.19      185.00     10.80 o
   1  19   3        1.09        0.92      5.71 o
   2  19   3       21.93       40.99      9.89 o
   3  19   3       33.32       43.75      9.59 o
   4  19   3        4.19       -8.04      8.21 o
   5  19   3        1.32       -7.88     12.87 o
   6  19   3        8.32       16.58     13.09 o
   7  19   3        6.03       -5.07      7.55 o
   8  19   3       50.80       44.58     10.09 o
   9  19   3        0.72       -2.55     10.51 o
  -7  20   3        9.14       25.01     11.91 o
  -6  20   3       22.87       15.72     11.71 o
  -5  20   3       32.39       37.66      8.18 o
  -4  20   3       22.08       16.52      7.23 o
  -3  20   3       25.85       29.38      7.67 o
  -2  20   3        0.71        0.98      6.28 o
  -1  20   3       12.16        8.96      7.26 o
   0  20   3       31.88       24.51      7.58 o
   1  20   3        0.13       -6.33      6.61 o
   2  20   3       23.91       16.53     20.70 o
   3  20   3       34.85       29.54     10.77 o
   4  20   3       83.80       93.15     18.06 o
   5  20   3       12.88        9.19      9.67 o
   6  20   3        5.26       12.01     17.91 o
   7  20   3       28.97       34.26     12.46 o
  -4  21   3        4.58        4.67      7.71 o
  -3  21   3        1.19       -6.92      6.92 o
  -2  21   3       43.67       48.98      9.55 o
  -1  21   3       60.14       83.13      9.52 o
   0  21   3        9.43       -1.20      8.90 o
   1  21   3       16.51       -1.92      7.43 o
   2  21   3       33.02        7.97     10.23 o
   3  21   3        6.16       -5.06     10.34 o
   4  21   3        5.14        4.67     10.90 o
 -20   0   4        9.55       12.46     21.80 o
 -18   0   4        1.68       -4.51     17.13 o
 -16   0   4       42.49       29.56      8.45 o
 -14   0   4      500.59      515.03     16.57 o
 -12   0   4      521.18      457.41     14.13 o
 -10   0   4     2796.40     2867.50     49.46 o
  -8   0   4      127.82      108.07      7.20 o
  -6   0   4     3452.06     3252.63     44.60 o
  -4   0   4      419.87      565.24     12.59 o
  -2   0   4     9786.13     9483.13    171.29 o
   0   0   4    15119.37    15194.52    235.26 o
   2   0   4    29600.43    29669.17    394.02 o
   4   0   4     1773.15     1532.71     38.53 o
   6   0   4     4892.04     4886.01    105.32 o
   8   0   4      116.36      147.96     14.02 o
  10   0   4      111.75      194.86     18.69 o
  12   0   4      327.76      328.64     17.62 o
  14   0   4       84.99       77.91     12.11 o
  16   0   4        1.07       15.49     10.42 o
  18   0   4       28.13       27.97     13.08 o
  20   0   4      165.96      241.41     32.71 o
 -20   1   4        4.76      -10.02     10.02 o
 -19   1   4        3.17       -9.02      9.02 o
 -18   1   4      200.98      234.39     10.52 o
 -17   1   4        0.40       -1.84      5.89 o
 -16   1   4      132.29      145.93      7.71 o
 -15   1   4       71.25       62.37      5.53 o
 -14   1   4      225.68      208.47      7.80 o
 -13   1   4     1288.50     1295.68     19.99 o
 -12   1   4      414.23      398.93      9.51 o
 -11   1   4       37.27       57.91      4.39 o
 -10   1   4      500.06      508.57     10.56 o
  -9   1   4      675.15      541.51      9.86 o
  -8   1   4     2201.94     2021.14     25.25 o
  -7   1   4     1784.74     2048.45     22.66 o
  -6   1   4     1390.03     1169.78     12.90 o
  -5   1   4     1961.71     2088.85     21.23 o
  -4   1   4      248.97      295.72      6.53 o
  -3   1   4        0.25        6.55      1.85 o
  -2   1   4      524.64      495.51      7.94 o
  -1   1   4     5967.67     5151.38     56.44 o
   0   1   4    14393.95    14120.99    169.36 o
   1   1   4     4731.59     4690.26     54.90 o
   2   1   4     2332.23     2185.60     30.22 o
   3   1   4     3740.40     3627.93     54.13 o
   4   1   4     2756.17     2699.34     48.48 o
   5   1   4      121.23      141.69     12.84 o
   6   1   4     2868.80     3021.78     56.05 o
   7   1   4      517.52      380.33     11.29 o
   8   1   4       17.53        5.12      6.84 o
   9   1   4      247.46      260.55     10.37 o
  10   1   4     1092.11     1159.04     26.37 o
  11   1   4       69.10       82.62      8.99 o
  12   1   4      102.35      139.05     13.04 o
  13   1   4      146.11      130.05      9.34 o
  14   1   4       66.87       56.46      7.96 o
  15   1   4       16.02       27.67      7.37 o
  16   1   4       60.04       64.45      8.93 o
  17   1   4        6.01        7.09      7.37 o
  18   1   4       42.91       32.56     10.30 o
  19   1   4       55.30       43.45     11.89 o
  20   1   4       39.98       49.54     17.04 o
 -20   2   4        1.30       -7.59     13.63 o
 -19   2   4       30.84       24.92      8.76 o
 -18   2   4        3.29       -5.15      6.09 o
 -17   2   4        2.64       -4.46      5.44 o
 -16   2   4        9.07       -2.19      4.79 o
 -15   2   4       89.18       98.97      6.97 o
 -14   2   4      834.28      818.79     17.60 o
 -13   2   4      282.76      310.40      9.03 o
 -12   2   4       57.77       49.52      4.94 o
 -11   2   4      513.83      493.13     10.59 o
 -10   2   4      406.09      373.56      8.46 o
  -9   2   4       64.94       54.71      4.44 o
  -8   2   4      730.29      741.81     11.78 o
  -7   2   4      580.49      581.74      8.72 o
  -6   2   4      388.57      343.61      5.63 o
  -5   2   4     5552.68     5017.17     50.99 o
  -4   2   4     1824.45     2016.18     22.32 o
  -3   2   4     3607.41     3440.55     38.97 o
  -2   2   4     1887.08     1718.21     19.69 o
  -1   2   4      991.84      908.57     10.91 o
   0   2   4       95.77       68.79      2.89 o
   1   2   4     3885.24     3900.15     54.07 o
   2   2   4      586.09      739.39     14.84 o
   3   2   4     4072.27     4287.19     54.94 o
   4   2   4     2204.77     2133.97     30.49 o
   5   2   4      325.53      293.97      8.44 o
   6   2   4       21.09       18.20      3.72 o
   7   2   4       26.82       57.86      6.52 o
   8   2   4      840.44      937.94     20.24 o
   9   2   4       23.68       17.53      4.60 o
  10   2   4        0.24       -2.89      4.32 o
  11   2   4       66.72       50.16      8.32 o
  12   2   4      196.23      195.03     11.62 o
  13   2   4       45.71       72.51      7.73 o
  14   2   4       54.36       33.63      7.57 o
  15   2   4       33.10       16.35      7.01 o
  16   2   4        2.08        6.14      6.88 o
  17   2   4       19.92       18.87     10.69 o
  18   2   4       16.46       12.65      9.26 o
  19   2   4       28.06       29.10     11.97 o
  20   2   4       18.08       36.43     12.80 o
 -20   3   4       20.41       10.81      9.45 o
 -19   3   4        0.10       -4.36      7.94 o
 -18   3   4       15.06       14.44      8.04 o
 -17   3   4       61.48       73.73     13.14 o
 -16   3   4       55.59       63.39      7.03 o
 -15   3   4       51.95       62.51      6.42 o
 -14   3   4        0.55        2.93      4.76 o
 -13   3   4      662.78      663.92     17.53 o
 -12   3   4      371.11      374.08      9.49 o
 -11   3   4       60.47       66.99      4.72 o
 -10   3   4      146.97      142.41      5.57 o
  -9   3   4      375.47      350.00      7.85 o
  -8   3   4      150.57      117.31      4.60 o
  -7   3   4       73.15       60.86      2.72 o
  -6   3   4      459.55      475.04      7.10 o
  -5   3   4     4583.98     4361.04     42.83 o
  -4   3   4        2.23        1.63      2.21 o
  -3   3   4     1026.94     1245.77     14.34 o
  -2   3   4      371.82      325.63      6.04 o
  -1   3   4     1679.44     1777.99     19.11 o
   0   3   4      900.70      898.50     11.97 o
   1   3   4      114.25      129.09      6.60 o
   2   3   4      256.11      242.90     11.00 o
   3   3   4     1773.11     1759.87     29.43 o
   4   3   4        0.00       -1.62      2.65 o
   5   3   4      109.00      199.06      6.53 o
   6   3   4      189.72      180.08      7.37 o
   7   3   4        2.79       -1.51      4.72 o
   8   3   4       16.00       17.55      4.18 o
   9   3   4        8.21        1.03      4.37 o
  10   3   4      589.56      609.90     16.82 o
  11   3   4      413.26      370.35     13.94 o
  12   3   4      147.20      106.00      8.91 o
  13   3   4       79.33       67.18     12.08 o
  14   3   4        3.59       -8.62      8.62 o
  15   3   4      326.99      361.91     17.67 o
  16   3   4        1.44       -0.52      8.09 o
  17   3   4       20.70       38.32     13.73 o
  18   3   4        2.18       -8.79     11.25 o
  19   3   4       14.25       31.79     11.62 o
  20   3   4        6.99       19.51     11.89 o
 -20   4   4       12.70       16.49      9.77 o
 -19   4   4       51.77       46.46      9.69 o
 -18   4   4       59.37       69.93     10.11 o
 -17   4   4       88.99       68.22      7.27 o
 -16   4   4       12.73        5.09      5.60 o
 -15   4   4       41.63       47.92      7.28 o
 -14   4   4       85.18       91.84      9.18 o
 -13   4   4      490.76      478.50     12.37 o
 -12   4   4      125.76      139.83      6.28 o
 -11   4   4     1482.79     1386.85     20.32 o
 -10   4   4        1.25        0.82      2.87 o
  -9   4   4       70.91       44.40      3.51 o
  -8   4   4      378.91      394.82      6.69 o
  -7   4   4      193.89      204.36      5.03 o
  -6   4   4       14.99       14.73      2.43 o
  -5   4   4     2206.95     2363.68     26.73 o
  -4   4   4      983.42      970.60     13.04 o
  -3   4   4       95.23       91.76      3.51 o
  -2   4   4     1782.26     1855.97     19.91 o
  -1   4   4     7139.49     6745.33     75.18 o
   0   4   4     1825.39     1794.37     28.52 o
   1   4   4      385.78      385.37      7.04 o
   2   4   4     2965.70     3187.49     46.65 o
   3   4   4     3666.32     3399.37     43.75 o
   4   4   4      112.25      137.08      8.54 o
   5   4   4      908.36      886.47     15.70 o
   6   4   4      185.45      222.86      7.53 o
   7   4   4      345.96      373.20     10.12 o
   8   4   4     1225.94     1338.58     25.96 o
   9   4   4        1.09        7.04      4.03 o
  10   4   4      224.43      232.67     10.52 o
  11   4   4       84.01       87.67      8.10 o
  12   4   4      126.10      104.95     10.79 o
  13   4   4      886.40      898.29     24.28 o
  14   4   4      157.11      138.28     13.99 o
  15   4   4        1.73        6.90     10.12 o
  16   4   4       12.50        9.80     11.27 o
  17   4   4       35.73       43.48     10.99 o
  18   4   4       32.30       43.27     11.37 o
  19   4   4       47.87       60.04     12.87 o
  20   4   4        0.01       -6.93     11.07 o
 -20   5   4        0.83        6.05      9.77 o
 -19   5   4       52.08       49.95     10.40 o
 -18   5   4        4.31       10.69      8.51 o
 -17   5   4      100.16       92.56      8.37 o
 -16   5   4        1.00        0.27      5.54 o
 -15   5   4        4.55       -0.64      4.91 o
 -14   5   4        1.03       -5.07      5.07 o
 -13   5   4        9.11        1.06      4.56 o
 -12   5   4       25.75       14.09      6.52 o
 -11   5   4      109.33       81.15      7.24 o
 -10   5   4       15.37        2.73      3.02 o
  -9   5   4       87.38       71.34      3.41 o
  -8   5   4        9.62       13.55      2.65 o
  -7   5   4      861.81      921.64     12.79 o
  -6   5   4     3833.88     3913.26     38.68 o
  -5   5   4      169.04      139.38      4.42 o
  -4   5   4     1473.07     1485.62     18.37 o
  -3   5   4       12.96       24.15      3.04 o
  -2   5   4      680.38      763.06     10.99 o
  -1   5   4      358.06      325.50      6.68 o
   0   5   4       77.29       91.89      5.61 o
   1   5   4       70.80      123.81      4.39 o
   2   5   4      482.69      396.22     13.25 o
   3   5   4      219.41      245.19      7.88 o
   4   5   4     1586.01     1384.46     21.06 o
   5   5   4      169.04      102.59      4.46 o
   6   5   4      387.52      406.41      9.96 o
   7   5   4      128.31      129.87      6.17 o
   8   5   4       31.36       16.89      3.94 o
   9   5   4       25.60       21.73      4.72 o
  10   5   4      102.90      148.57     10.52 o
  11   5   4        1.25       -6.52      6.52 o
  12   5   4       61.48       32.33      8.77 o
  13   5   4       61.25       92.72     25.50 o
  14   5   4        3.10        5.12      9.44 o
  15   5   4      101.06       93.96     12.68 o
  16   5   4        9.13        5.80      8.36 o
  17   5   4        6.47       -3.82      8.90 o
  18   5   4       11.84       -9.38      9.38 o
  19   5   4       15.03        4.62     12.10 o
 -19   6   4       19.20       10.82      9.77 o
 -18   6   4       34.88       44.34     15.06 o
 -17   6   4        0.00       -3.68      6.02 o
 -16   6   4       54.38       58.63      6.95 o
 -15   6   4       84.94       50.47      6.86 o
 -14   6   4      408.08      359.23     17.86 o
 -13   6   4      216.03      205.67      8.76 o
 -12   6   4        0.04       -4.35      4.35 o
 -11   6   4      500.97      501.91     14.28 o
 -10   6   4       65.56       56.47      8.07 o
  -9   6   4       18.16       20.86      3.49 o
  -8   6   4       90.38       96.31      3.84 o
  -7   6   4       36.41       46.92      3.07 o
  -6   6   4      251.23      280.37      5.74 o
  -5   6   4     1486.49     1526.25     19.07 o
  -4   6   4        2.93       -0.61      1.75 o
  -3   6   4     2447.78     2258.27     26.20 o
  -2   6   4     2265.65     2104.93     26.66 o
  -1   6   4      228.25      215.93      7.48 o
   0   6   4        0.55        2.51      1.92 o
   1   6   4      578.61      505.92      9.74 o
   2   6   4      396.70      398.04     13.29 o
   3   6   4     1833.29     2058.36     32.65 o
   4   6   4      141.84      171.02      8.07 o
   5   6   4     2277.84     2379.34     40.29 o
   6   6   4     1352.36     1372.58     22.70 o
   7   6   4        0.50        1.24      3.62 o
   8   6   4     1330.16     1330.71     19.74 o
   9   6   4      103.21      114.86      5.80 o
  10   6   4      145.00      123.01      7.71 o
  11   6   4       63.64       65.35     10.25 o
  12   6   4       99.67      102.19     11.47 o
  13   6   4      573.23      568.59     23.89 o
  14   6   4      330.98      382.49     20.85 o
  15   6   4        5.78      -16.04     16.04 o
  16   6   4       75.05       79.43     17.99 o
  17   6   4        7.86        6.80      9.81 o
  18   6   4        0.31       -1.42     10.17 o
  19   6   4        0.78        0.05     10.72 o
 -19   7   4        2.79        2.07      9.18 o
 -18   7   4       99.99      109.95     11.88 o
 -17   7   4        7.52       -7.14      7.85 o
 -16   7   4      193.98      223.98     10.27 o
 -15   7   4      280.47      300.90     11.33 o
 -14   7   4       16.51       15.10      5.67 o
 -13   7   4       17.08       17.21      5.55 o
 -12   7   4        2.84       -0.78      4.31 o
 -11   7   4      188.80      230.34      8.96 o
 -10   7   4      302.45      276.90      9.67 o
  -9   7   4      358.16      374.34      8.94 o
  -8   7   4      536.64      560.21      9.55 o
  -7   7   4       78.38       62.53      3.40 o
  -6   7   4     1620.52     1449.48     16.80 o
  -5   7   4       59.28       59.63      3.47 o
  -4   7   4       28.70       27.29      3.41 o
  -3   7   4       95.74       76.48      3.46 o
  -2   7   4      164.98      243.21      5.62 o
  -1   7   4     4274.20     4459.73     47.83 o
   0   7   4      252.54      274.26      6.56 o
   1   7   4       26.70       17.96      2.90 o
   2   7   4     1755.32     1829.44     26.32 o
   3   7   4        4.13       -3.03      3.03 o
   4   7   4     1734.71     1712.43     26.18 o
   5   7   4      197.94      172.84      6.99 o
   6   7   4       14.01       14.92      3.92 o
   7   7   4      139.79      160.62      9.33 o
   8   7   4      357.98      343.32     10.60 o
   9   7   4        6.15        6.93      4.58 o
  10   7   4     1205.02     1181.47     31.96 o
  11   7   4        1.61        8.84      7.79 o
  12   7   4       12.73       14.76      8.79 o
  13   7   4       88.96       76.60     24.66 o
  14   7   4       59.00       53.95     11.47 o
  15   7   4        7.83       -6.80      9.58 o
  16   7   4      114.97      132.25     23.46 o
  17   7   4       24.90        5.51     11.67 o
  18   7   4       43.09       76.13     16.41 o
  19   7   4        0.43        2.34     13.22 o
 -19   8   4        0.00       -1.42      9.47 o
 -18   8   4        0.78        7.13     11.69 o
 -17   8   4        4.70       -6.50      6.50 o
 -16   8   4      133.02      128.21      9.06 o
 -15   8   4      113.42      118.65      9.01 o
 -14   8   4      272.05      317.35     15.79 o
 -13   8   4      521.99      518.64     13.67 o
 -12   8   4     1316.06     1313.26     22.63 o
 -11   8   4      127.11      159.98     12.48 o
 -10   8   4      738.29      728.38     16.42 o
  -9   8   4       62.11       42.85      4.18 o
  -8   8   4      488.32      478.72     14.28 o
  -7   8   4      127.25      132.11      6.85 o
  -6   8   4      319.14      298.45      7.57 o
  -5   8   4      111.72      133.67      4.70 o
  -4   8   4     1458.29     1416.22     23.96 o
  -3   8   4      314.88      309.18      6.73 o
  -2   8   4     1992.22     1961.98     25.35 o
  -1   8   4      329.68      318.98      7.35 o
   0   8   4     1600.37     1548.31     20.86 o
   1   8   4      432.90      418.75      8.85 o
   2   8   4     1794.49     1763.46     23.04 o
   3   8   4      169.67      192.22      6.29 o
   4   8   4       33.47       38.67      4.60 o
   5   8   4       85.12       74.87      6.09 o
   6   8   4      635.74      662.72     14.46 o
   7   8   4      205.62      233.24     10.24 o
   8   8   4       16.71       15.35      5.18 o
   9   8   4       26.46        6.46      8.77 o
  10   8   4       55.81       53.81      7.69 o
  11   8   4      483.25      484.21     16.06 o
  12   8   4      535.73      517.49     22.12 o
  13   8   4       13.09        8.41      9.34 o
  14   8   4      449.61      470.11     41.79 o
  15   8   4      146.20      118.85     15.31 o
  16   8   4       78.20       59.52     13.24 o
  17   8   4        8.06       36.95     29.59 o
  18   8   4       18.91        7.91     12.72 o
 -18   9   4       38.68       47.94     10.86 o
 -17   9   4      145.45      147.95     10.23 o
 -16   9   4        3.88       13.90      6.71 o
 -15   9   4       12.47       14.75      6.96 o
 -14   9   4        0.57        4.84      8.38 o
 -13   9   4        2.01       -1.14      4.99 o
 -12   9   4       12.11       13.78      7.66 o
 -11   9   4      191.73      203.86     18.02 o
 -10   9   4       23.29       38.04      5.52 o
  -9   9   4      251.62      276.33      9.02 o
  -8   9   4     2143.39     2162.36     29.43 o
  -7   9   4      696.56      702.74     13.31 o
  -6   9   4      293.86      277.71      7.89 o
  -5   9   4      186.44      221.96      6.81 o
  -4   9   4      289.49      310.20      7.78 o
  -3   9   4       70.64       51.72      3.27 o
  -2   9   4      291.19      181.88      8.10 o
  -1   9   4       63.91      101.51      4.49 o
   0   9   4       15.46        7.09      3.12 o
   1   9   4     1187.97     1175.99     17.14 o
   2   9   4       92.67      100.25      4.52 o
   3   9   4       54.45       49.53      3.15 o
   4   9   4       54.87       42.77      5.38 o
   5   9   4        5.15        7.61      3.72 o
   6   9   4      328.12      324.74     10.19 o
   7   9   4       35.94       48.36      6.78 o
   8   9   4       17.05        9.86      5.67 o
   9   9   4      544.56      576.38     17.53 o
  10   9   4     1003.39     1080.62     24.97 o
  11   9   4       20.78       15.13      6.91 o
  12   9   4      157.15      158.79     10.91 o
  13   9   4       17.04       20.17      7.74 o
  14   9   4        3.09       14.89     16.73 o
  15   9   4        7.63       19.98     20.25 o
  16   9   4        1.44      -10.34     14.28 o
  17   9   4       87.93       84.36     21.65 o
  18   9   4       25.14       54.51     21.80 o
 -18  10   4        3.69        5.42      9.02 o
 -17  10   4       21.25       28.20     10.89 o
 -16  10   4        0.01       -6.13      6.13 o
 -15  10   4       48.44       31.86      9.16 o
 -14  10   4      166.74      170.24     16.60 o
 -13  10   4      155.48      170.40      9.60 o
 -12  10   4        9.73       11.03      5.42 o
 -11  10   4      209.82      170.59      9.09 o
 -10  10   4        1.33        2.72      4.61 o
  -9  10   4      133.96      135.43      6.44 o
  -8  10   4      642.29      653.58     15.01 o
  -7  10   4        4.10       -1.21      3.73 o
  -6  10   4       71.81       79.47      5.11 o
  -5  10   4     1620.69     1563.41     24.96 o
  -4  10   4      733.12      655.68     12.60 o
  -3  10   4      810.04      832.48     12.95 o
  -2  10   4      349.36      351.60     13.12 o
  -1  10   4      949.97      889.56     14.56 o
   0  10   4      765.96      777.51     13.33 o
   1  10   4        3.18       -1.64      4.19 o
   2  10   4       81.06       85.09      4.76 o
   3  10   4       75.46       77.52      5.86 o
   4  10   4      119.90      111.19      4.40 o
   5  10   4      219.92      241.16     11.81 o
   6  10   4      162.06      136.40      9.26 o
   7  10   4        2.16        6.73      5.73 o
   8  10   4      119.80      126.82      9.61 o
   9  10   4      524.74      554.44     37.54 o
  10  10   4      173.62      159.49     10.94 o
  11  10   4       16.17       15.74     11.69 o
  12  10   4       10.28       12.26      7.76 o
  13  10   4      319.24      339.63     18.48 o
  14  10   4        0.21        2.10     11.51 o
  15  10   4       72.33       65.15     20.07 o
  16  10   4        6.93       16.07     16.09 o
  17  10   4       53.52       56.13     20.32 o
 -17  11   4       18.76       28.88      7.92 o
 -16  11   4        0.98        4.82      6.86 o
 -15  11   4        1.28        2.63      6.07 o
 -14  11   4        0.59       -4.77      6.32 o
 -13  11   4        6.50       -5.17      6.90 o
 -12  11   4        7.24        5.72      5.61 o
 -11  11   4       10.09        4.46      7.81 o
 -10  11   4       46.92       62.37      6.57 o
  -9  11   4        0.22       -3.22      3.22 o
  -8  11   4       10.70       -0.71      3.58 o
  -7  11   4      983.16      910.86     19.23 o
  -6  11   4      264.67      250.67      9.98 o
  -5  11   4     1039.20     1053.93     19.13 o
  -4  11   4        1.21       -2.07      3.47 o
  -3  11   4      176.19      157.47      5.35 o
  -2  11   4        1.13       -2.77      2.77 o
  -1  11   4      378.72      425.55     16.32 o
   0  11   4      535.72      508.14     10.53 o
   1  11   4      274.83      303.80      9.65 o
   2  11   4      130.89      128.73      5.34 o
   3  11   4      391.20      417.33      9.28 o
   4  11   4        4.48       -2.79      2.79 o
   5  11   4       34.30       22.49      5.11 o
   6  11   4       49.06       38.90      4.93 o
   7  11   4      793.69      723.89     20.30 o
   8  11   4      104.28       93.90      9.31 o
   9  11   4      104.12      103.50     10.04 o
  10  11   4      323.61      288.42     17.80 o
  11  11   4        0.35       -7.22      7.22 o
  12  11   4       19.67       -2.21     10.80 o
  13  11   4        1.77       21.21     10.97 o
  14  11   4        2.90       -1.53      9.55 o
  15  11   4        4.46       -6.49     10.60 o
  16  11   4       12.98       23.55     17.27 o
  17  11   4       31.64       46.72     21.80 o
 -17  12   4       81.82      107.79     10.46 o
 -16  12   4        4.79        3.01      6.82 o
 -15  12   4        0.60       -6.58      6.58 o
 -14  12   4       28.62       28.57     10.69 o
 -13  12   4       49.79       58.30      7.82 o
 -12  12   4       77.53       89.13      7.98 o
 -11  12   4      124.54      114.90      9.00 o
 -10  12   4       68.91       70.52      7.16 o
  -9  12   4       37.53       16.10      5.50 o
  -8  12   4      176.64      163.35      8.98 o
  -7  12   4      143.39      114.42      7.40 o
  -6  12   4        0.21       -5.06      5.06 o
  -5  12   4       12.05        9.04      4.55 o
  -4  12   4      538.45      564.22     12.73 o
  -3  12   4      881.51      859.58     26.15 o
  -2  12   4      491.70      578.60     13.70 o
  -1  12   4      949.90      928.59     15.71 o
   0  12   4        5.71        3.36      5.30 o
   1  12   4      238.24      230.76      7.52 o
   2  12   4       20.75       25.67      3.57 o
   3  12   4      386.62      385.85      8.90 o
   4  12   4      317.15      302.61      8.61 o
   5  12   4        2.57        3.15      6.62 o
   6  12   4       60.24       73.92      7.64 o
   7  12   4      121.58       79.05     10.57 o
   8  12   4        5.62       10.42      8.65 o
   9  12   4      128.42      130.13     15.95 o
  10  12   4       22.95       -0.36     10.93 o
  11  12   4       16.55        4.21     12.22 o
  12  12   4       68.77       91.37     16.40 o
  13  12   4      111.30       87.13     15.03 o
  14  12   4       14.46       17.40     11.85 o
  15  12   4       97.89       96.94     16.80 o
  16  12   4        1.91        6.49     12.72 o
 -16  13   4        4.87       -2.19      9.75 o
 -15  13   4       27.68       32.83      8.56 o
 -14  13   4        9.22       19.75      7.63 o
 -13  13   4       13.06        6.09      6.66 o
 -12  13   4        0.30        0.69      5.77 o
 -11  13   4       53.80       41.16      7.05 o
 -10  13   4        3.29       -5.09      5.09 o
  -9  13   4       16.60       17.95      6.53 o
  -8  13   4        7.19        4.36      4.57 o
  -7  13   4      260.99      278.93     11.69 o
  -6  13   4      148.53      154.74      7.63 o
  -5  13   4        6.02        3.64      4.50 o
  -4  13   4       44.95       61.54      6.93 o
  -3  13   4        4.16        4.64      4.52 o
  -2  13   4      310.27      307.58     14.40 o
  -1  13   4      312.58      347.47     14.37 o
   0  13   4      142.89      160.39      6.78 o
   1  13   4       12.14       19.13      3.91 o
   2  13   4       41.14       58.26      5.83 o
   3  13   4      612.48      641.44     14.00 o
   4  13   4      843.39      827.60     27.93 o
   5  13   4       12.12        5.96      7.27 o
   6  13   4      179.11      170.07     10.24 o
   7  13   4      179.61      157.38     17.96 o
   8  13   4       23.95       25.23     12.96 o
   9  13   4       35.12       54.22     15.18 o
  10  13   4        7.55        1.17      9.77 o
  11  13   4       31.26       22.23     18.99 o
  12  13   4       54.76       56.45     12.57 o
  13  13   4       36.17       24.67     12.06 o
  14  13   4        6.40       20.32     12.95 o
  15  13   4       28.43       63.35     16.77 o
  16  13   4       34.14       45.17     15.42 o
 -15  14   4        0.31        2.19      7.38 o
 -14  14   4       13.47        7.66      7.59 o
 -13  14   4       35.49       27.05      7.69 o
 -12  14   4       89.87      110.66     10.89 o
 -11  14   4        8.56       10.34      6.66 o
 -10  14   4       23.70       29.11      7.18 o
  -9  14   4        0.68       -4.91      5.91 o
  -8  14   4       90.46       67.62      6.14 o
  -7  14   4       17.23       21.60      5.27 o
  -6  14   4      102.43       97.48      6.84 o
  -5  14   4      343.97      314.43     10.21 o
  -4  14   4      763.74      774.97     20.34 o
  -3  14   4       57.43       84.08      7.48 o
  -2  14   4       33.38       24.02      4.87 o
  -1  14   4       19.91        9.64      4.35 o
   0  14   4      502.13      513.89     12.11 o
   1  14   4        1.04       -0.25      4.54 o
   2  14   4       61.06       62.10      7.03 o
   3  14   4      244.35      272.52     12.62 o
   4  14   4       24.11       19.92      5.96 o
   5  14   4       81.54       77.81     10.57 o
   6  14   4      244.66      215.88     16.86 o
   7  14   4        0.02       -3.35      5.25 o
   8  14   4        2.94        0.37     12.46 o
   9  14   4        0.37       -5.11     16.35 o
  10  14   4        0.24        1.78     14.02 o
  11  14   4        6.05       15.55     11.36 o
  12  14   4       37.14       24.52     11.61 o
  13  14   4        8.38       18.69     12.46 o
  14  14   4       76.66       98.79     16.37 o
  15  14   4        1.00       14.21     13.08 o
 -14  15   4        0.67        5.24      7.77 o
 -13  15   4       11.67        8.29     11.02 o
 -12  15   4        4.88        3.76      7.05 o
 -11  15   4       95.49      114.76     13.57 o
 -10  15   4       14.85       29.63      7.64 o
  -9  15   4        2.71       -1.08      7.33 o
  -8  15   4      100.04       89.12      6.99 o
  -7  15   4        2.33        6.07      4.74 o
  -6  15   4      166.08      162.68      8.07 o
  -5  15   4        4.67        7.14      5.98 o
  -4  15   4      101.65       96.54     10.12 o
  -3  15   4       31.00       25.56      5.32 o
  -2  15   4      558.98      493.44     13.44 o
  -1  15   4        8.70        0.84      4.29 o
   0  15   4       68.03       72.58      6.52 o
   1  15   4        6.85       15.95      5.08 o
   2  15   4       57.40       67.06     11.69 o
   3  15   4       16.47       19.15      4.49 o
   4  15   4      213.35      224.24     11.42 o
   5  15   4       46.95       51.52     10.38 o
   6  15   4       12.18       -1.88      5.96 o
   7  15   4       42.58       38.74      7.31 o
   8  15   4      112.72      120.81     21.80 o
   9  15   4       25.47       19.52     14.80 o
  10  15   4      187.95      218.90     25.70 o
  11  15   4       27.38       29.50     16.57 o
  12  15   4        0.98       -1.56     14.46 o
  13  15   4       24.41       45.59     16.62 o
  14  15   4        2.33       -0.06     13.73 o
 -13  16   4       19.02       13.48      9.22 o
 -12  16   4        2.04       -4.09      7.65 o
 -11  16   4        1.20       -7.05      7.05 o
 -10  16   4        0.18       -5.92      6.78 o
  -9  16   4       55.46       72.36      9.35 o
  -8  16   4       22.44       17.71      7.26 o
  -7  16   4       13.83       18.24      5.31 o
  -6  16   4       51.69       53.67      6.54 o
  -5  16   4       32.46       27.32      5.52 o
  -4  16   4       28.19       17.71      5.44 o
  -3  16   4       16.16        6.02      4.72 o
  -2  16   4        4.36       11.05      4.89 o
  -1  16   4      192.51      196.07     10.03 o
   0  16   4       50.91       61.10     10.34 o
   1  16   4      117.87      106.87      8.77 o
   2  16   4       11.39        0.58      6.29 o
   3  16   4        4.82        3.76      4.73 o
   4  16   4        4.38       -2.54      5.73 o
   5  16   4       17.18       16.93      7.87 o
   6  16   4       12.24       13.23      7.00 o
   7  16   4      104.89      107.04     14.84 o
   8  16   4        0.00       -0.25      8.69 o
   9  16   4        9.54       43.88     16.57 o
  10  16   4        3.36        4.12     15.80 o
  11  16   4        2.15       12.18     16.23 o
  12  16   4        0.20        0.23     24.14 o
  13  16   4        0.21        3.11     17.13 o
 -12  17   4        8.61       10.06      8.62 o
 -11  17   4       22.29       22.11      8.54 o
 -10  17   4       29.51       30.48     13.52 o
  -9  17   4        4.38        2.83      7.62 o
  -8  17   4       28.57       38.46      8.49 o
  -7  17   4       29.92       40.70     12.64 o
  -6  17   4        6.81        9.71      5.47 o
  -5  17   4        8.77       -0.86      6.00 o
  -4  17   4       19.36       23.03      6.26 o
  -3  17   4        2.83        5.48      5.57 o
  -2  17   4       12.47       12.70      5.64 o
  -1  17   4       21.34        7.17      5.62 o
   0  17   4       68.43       70.15      7.64 o
   1  17   4        8.60       13.55      5.64 o
   2  17   4      140.06      138.68     10.55 o
   3  17   4       57.49       65.97      9.46 o
   4  17   4       16.38       31.52      7.88 o
   5  17   4        1.13        1.30      6.20 o
   6  17   4       79.03       76.28      9.19 o
   7  17   4        7.86       -7.00      7.00 o
   8  17   4      101.92      119.20     10.88 o
   9  17   4       58.03       48.17     15.45 o
  10  17   4       50.07       88.50     20.24 o
  11  17   4        2.02       -9.34     17.13 o
  12  17   4        9.02        7.79     20.25 o
 -11  18   4        9.01       10.63      9.99 o
 -10  18   4        8.14       -0.85      8.14 o
  -9  18   4        4.97       -3.58      7.38 o
  -8  18   4       76.82       83.95     14.16 o
  -7  18   4       10.48       11.12      6.83 o
  -6  18   4       31.09       39.67      8.48 o
  -5  18   4       18.41       25.02      7.00 o
  -4  18   4       26.00       35.96      7.17 o
  -3  18   4        0.30        4.49      6.08 o
  -2  18   4        2.28       -0.60      5.58 o
  -1  18   4       16.71       14.52      6.18 o
   0  18   4       10.77        4.28      6.16 o
   1  18   4        0.41       -2.47      8.54 o
   2  18   4        0.18       -3.52      5.26 o
   3  18   4       24.91        4.60     10.26 o
   4  18   4        5.73        7.81      8.08 o
   5  18   4       98.89       87.18     26.79 o
   6  18   4       13.63        5.70      7.94 o
   7  18   4       38.09       35.16     11.21 o
   8  18   4       16.13       36.70      9.96 o
   9  18   4        6.48        3.39      9.05 o
  10  18   4       21.56       10.90     20.25 o
  -9  19   4       10.65       13.15      9.17 o
  -8  19   4        3.03        1.12      8.03 o
  -7  19   4       81.08      106.00     21.58 o
  -6  19   4       19.93        7.35      7.18 o
  -5  19   4       33.45       22.30      7.20 o
  -4  19   4        9.72        1.33      6.62 o
  -3  19   4       19.74       17.12      7.11 o
  -2  19   4       15.72        7.39      8.32 o
  -1  19   4       97.31       85.43     16.57 o
   0  19   4       61.55       54.33     10.96 o
   1  19   4      127.31      137.21     11.47 o
   2  19   4       29.07       26.52     11.39 o
   3  19   4       26.37       22.75      9.54 o
   4  19   4        5.11        5.16      9.32 o
   5  19   4        0.29       -7.99      7.99 o
   6  19   4        1.12       -5.45     14.02 o
   7  19   4       22.45       20.78     22.58 o
   8  19   4       27.84       42.05     10.82 o
   9  19   4      194.89      282.09     18.69 o
  -7  20   4        1.79       -9.34      9.34 o
  -6  20   4        0.00       -6.93      6.93 o
  -5  20   4        2.66       -3.78      7.18 o
  -4  20   4        7.40        8.48      9.44 o
  -3  20   4       53.53       70.59      8.65 o
  -2  20   4        5.02       14.10     11.69 o
  -1  20   4       41.67       27.71      7.67 o
   0  20   4        7.07        5.32      6.72 o
   1  20   4        0.41       -7.22      7.22 o
   2  20   4        7.86        1.17      8.87 o
   3  20   4       33.28       34.01     10.34 o
   4  20   4        0.06      -11.47     21.03 o
   5  20   4       13.10        6.23     10.90 o
   6  20   4       47.34       38.94     12.46 o
   7  20   4        2.26       -3.11     10.90 o
  -3  21   4        1.34        3.11     10.90 o
  -2  21   4       17.85       14.02      8.81 o
  -1  21   4       18.18       22.58      8.81 o
   0  21   4       78.84       94.45     11.68 o
   1  21   4        5.23       -1.56     10.90 o
   2  21   4        6.69      -10.90     10.90 o
   3  21   4       44.76       43.61     14.02 o
 -19   0   5        8.65        1.19     10.61 o
 -17   0   5       18.08        4.17     10.03 o
 -15   0   5        0.06       -7.75      9.92 o
 -13   0   5      381.31      408.49     14.35 o
 -11   0   5     3769.56     3472.46    102.60 o
  -9   0   5     1079.27      897.68     19.93 o
  -7   0   5      121.75      138.50      7.64 o
  -5   0   5     4563.35     4955.36     78.46 o
  -3   0   5     3657.07     3783.23     60.96 o
  -1   0   5    20468.18    20119.77    360.24 o
   1   0   5      121.38      124.78      5.84 o
   3   0   5     8979.74     9121.46    147.63 o
   5   0   5        6.24       11.89      5.41 o
   7   0   5      576.05      448.00     21.03 o
   9   0   5      297.24      246.08     18.69 o
  11   0   5      108.85       96.34     10.42 o
  13   0   5      416.78      360.69     19.82 o
  15   0   5      290.94      322.46     27.26 o
  17   0   5       47.25       59.08     23.36 o
  19   0   5        0.37      -17.13     17.13 o
 -20   1   5        4.48       -8.04      8.04 o
 -19   1   5        1.82       -7.71      7.71 o
 -18   1   5        8.19       13.47      6.75 o
 -17   1   5      156.58      180.34      9.47 o
 -16   1   5        1.78        2.94      4.72 o
 -15   1   5      130.09      116.37      6.90 o
 -14   1   5      454.37      450.27     11.03 o
 -13   1   5      350.94      330.49      9.35 o
 -12   1   5       46.47       57.61      6.03 o
 -11   1   5      434.60      384.10      9.84 o
 -10   1   5      278.38      293.98      8.36 o
  -9   1   5      421.88      400.39     10.10 o
  -8   1   5      529.69      577.53      7.92 o
  -7   1   5     2308.32     2543.30     25.87 o
  -6   1   5     6353.07     6059.58     57.00 o
  -5   1   5       44.69       32.70      2.63 o
  -4   1   5      577.53      467.12     13.12 o
  -3   1   5       43.27       65.65      3.60 o
  -2   1   5       87.58       70.48      3.17 o
  -1   1   5      759.67      841.06     15.73 o
   0   1   5     1132.86     1264.47     17.46 o
   1   1   5     8913.92     8579.68    119.41 o
   2   1   5      284.92      191.99      7.02 o
   3   1   5      224.00      168.68      6.55 o
   4   1   5      389.36      459.51     12.46 o
   5   1   5      213.19      171.72     12.75 o
   6   1   5      330.38      399.72     13.71 o
   7   1   5      627.79      684.61     19.50 o
   8   1   5      380.51      440.33     17.53 o
   9   1   5      537.41      499.22     16.19 o
  10   1   5      287.71      310.31     12.57 o
  11   1   5      112.92      127.86     13.62 o
  12   1   5        3.33        3.80      5.22 o
  13   1   5        2.06        1.56      5.84 o
  14   1   5       69.09       70.58      8.35 o
  15   1   5        2.04       -1.56      6.23 o
  16   1   5        1.99        7.41      6.79 o
  17   1   5       41.57       47.49      9.13 o
  18   1   5       72.02       80.15     12.21 o
  19   1   5      127.89      168.47     20.62 o
  20   1   5       14.75       20.69     15.57 o
 -20   2   5       31.96       22.66      8.81 o
 -19   2   5       19.69       18.60      8.56 o
 -18   2   5        2.96       -6.35      6.35 o
 -17   2   5        8.96        5.44      6.11 o
 -16   2   5        4.00        1.28      5.95 o
 -15   2   5       89.26      100.38      6.64 o
 -14   2   5      218.63      258.67      8.76 o
 -13   2   5       57.81       38.55      4.89 o
 -12   2   5       36.69       43.48      4.99 o
 -11   2   5       22.66       11.45      3.96 o
 -10   2   5      940.37      961.08     17.78 o
  -9   2   5      317.60      320.93      7.87 o
  -8   2   5      728.73      899.32     12.24 o
  -7   2   5       63.09       48.64      2.50 o
  -6   2   5       52.56       80.41      3.46 o
  -5   2   5     3111.96     3369.15     35.93 o
  -4   2   5       35.29       45.88      4.58 o
  -3   2   5      707.84      795.88     11.79 o
  -2   2   5      614.33      648.64     10.02 o
  -1   2   5      664.22      823.99     15.56 o
   0   2   5     8693.38     8976.83    110.93 o
   1   2   5        8.66       15.87      2.73 o
   2   2   5      275.91      311.83      9.02 o
   3   2   5      143.45      142.50      6.77 o
   4   2   5     2175.88     2122.55     35.77 o
   5   2   5       76.43      146.65      6.03 o
   6   2   5      558.74      635.54     14.52 o
   7   2   5        0.22        5.43      3.48 o
   8   2   5       57.41       55.30      5.49 o
   9   2   5      960.46      909.81     20.63 o
  10   2   5      184.93      208.08     10.33 o
  11   2   5       12.43        3.25      5.47 o
  12   2   5      451.00      543.97     18.27 o
  13   2   5       52.54       21.80      7.19 o
  14   2   5      721.25      728.44     20.02 o
  15   2   5        8.54        5.63      6.59 o
  16   2   5       36.77       20.47      7.73 o
  17   2   5        0.39       -0.81      8.36 o
  18   2   5        1.91       -9.26      9.26 o
  19   2   5        3.16       -4.61     10.72 o
  20   2   5        4.13       13.21     11.62 o
 -20   3   5        3.37       -7.13      7.13 o
 -19   3   5        9.90       -6.89      8.48 o
 -18   3   5      135.11      150.48      9.55 o
 -17   3   5       16.43       12.09      6.02 o
 -16   3   5       27.37       24.81      7.31 o
 -15   3   5       20.54       13.36      5.41 o
 -14   3   5      148.47      144.61     11.23 o
 -13   3   5        0.17       -0.75      4.30 o
 -12   3   5      377.13      409.85     15.32 o
 -11   3   5      689.34      765.16     13.88 o
 -10   3   5        0.80       -3.01      3.01 o
  -9   3   5      158.11      169.61      5.10 o
  -8   3   5       13.02        9.11      3.19 o
  -7   3   5      564.60      612.10      8.54 o
  -6   3   5     2355.81     2569.93     28.54 o
  -5   3   5      555.30      760.17     10.76 o
  -4   3   5     1316.23     1386.49     16.31 o
  -3   3   5     1560.57     1547.05     18.90 o
  -2   3   5      913.36      953.86     15.12 o
  -1   3   5      870.80      840.69     10.60 o
   0   3   5        7.72       11.33      1.92 o
   1   3   5      858.77      765.67     35.57 o
   2   3   5      377.84      469.12     10.12 o
   3   3   5      367.49      476.23     15.70 o
   4   3   5        0.13        7.38      2.70 o
   5   3   5       66.43      144.36      8.77 o
   6   3   5       79.69       73.05      4.80 o
   7   3   5      894.77      884.77     18.70 o
   8   3   5      473.37      513.60     13.90 o
   9   3   5      182.37      192.65     15.96 o
  10   3   5      509.06      459.56     14.56 o
  11   3   5      365.60      319.09     18.21 o
  12   3   5      145.37      189.12     18.40 o
  13   3   5      158.69      143.02     10.89 o
  14   3   5       21.52       23.50      7.99 o
  15   3   5       21.13       27.97      8.90 o
  16   3   5       49.56       57.64     10.46 o
  17   3   5        0.06        0.72     11.94 o
  18   3   5       38.39       50.17     11.22 o
  19   3   5        0.07       -0.20     16.84 o
 -20   4   5        0.87       -7.85      7.85 o
 -19   4   5        1.62        4.09      7.31 o
 -18   4   5        1.65       -3.94      7.71 o
 -17   4   5       55.45       66.91      7.46 o
 -16   4   5        2.70       -3.95      5.31 o
 -15   4   5       59.87       40.09      6.24 o
 -14   4   5        1.15        8.34      4.97 o
 -13   4   5        1.19       -0.70      4.48 o
 -12   4   5      448.51      382.81     10.80 o
 -11   4   5       20.36       15.35      4.10 o
 -10   4   5        8.49       17.37      3.71 o
  -9   4   5      292.42      308.73      6.92 o
  -8   4   5       18.72       15.19      2.91 o
  -7   4   5       44.67       71.41      3.78 o
  -6   4   5      799.98      792.25     11.01 o
  -5   4   5     2341.61     2763.47     29.14 o
  -4   4   5     2176.83     2146.75     23.51 o
  -3   4   5     2612.81     2667.74     28.07 o
  -2   4   5      769.56      686.88     11.37 o
  -1   4   5     1005.01     1112.80     14.39 o
   0   4   5     1545.14     1494.39     18.71 o
   1   4   5     4167.06     4152.93     60.59 o
   2   4   5        0.43       -2.79      2.79 o
   3   4   5      129.92       93.15      6.88 o
   4   4   5      248.28      252.27      8.78 o
   5   4   5       94.83       75.37      4.57 o
   6   4   5       12.02        6.79      3.33 o
   7   4   5      945.68      970.55     18.53 o
   8   4   5      384.60      348.77     19.01 o
   9   4   5      198.45      179.94      9.14 o
  10   4   5       41.16       50.50      6.49 o
  11   4   5      316.79      314.40     15.74 o
  12   4   5       13.16       20.52      7.95 o
  13   4   5       15.65        3.69      6.66 o
  14   4   5      836.41      859.59     29.67 o
  15   4   5       48.30       64.09     38.16 o
  16   4   5        0.15        2.08      8.09 o
  17   4   5       10.75       21.86      9.56 o
  18   4   5        0.08       -7.08      9.56 o
  19   4   5        4.72        3.79     10.72 o
 -19   5   5        3.20        2.24      9.74 o
 -18   5   5       52.51       64.86      8.37 o
 -17   5   5        0.23       -2.81      6.88 o
 -16   5   5        5.43       15.27      5.79 o
 -15   5   5      127.09      119.36      8.20 o
 -14   5   5       85.64       77.30      6.91 o
 -13   5   5       70.92       75.88      6.57 o
 -12   5   5     1053.03      992.13     25.70 o
 -11   5   5      163.75      150.73      6.54 o
 -10   5   5        0.09        4.06      3.31 o
  -9   5   5        0.21        0.01      2.21 o
  -8   5   5       10.05       10.22      2.45 o
  -7   5   5        1.09       -1.58      1.58 o
  -6   5   5       17.40       33.09      2.85 o
  -5   5   5     2244.45     2125.11     28.85 o
  -4   5   5       92.24      186.90      9.08 o
  -3   5   5       40.22       62.81      4.12 o
  -2   5   5       66.51       71.19      3.84 o
  -1   5   5      633.32      608.28     10.48 o
   0   5   5       30.17       21.80      2.34 o
   1   5   5     2318.08     2637.89     34.99 o
   2   5   5      407.69      338.28     22.10 o
   3   5   5      330.99      346.72     13.33 o
   4   5   5      161.91      190.87     10.52 o
   5   5   5     1006.56     1011.50     16.64 o
   6   5   5       21.92       30.48      4.07 o
   7   5   5     2699.78     2739.95     40.46 o
   8   5   5        2.23        1.36      3.58 o
   9   5   5      150.23      172.58      9.06 o
  10   5   5      151.25      168.75      8.85 o
  11   5   5       47.14       51.32      7.00 o
  12   5   5      420.57      442.88     27.72 o
  13   5   5        1.47       -6.82      6.82 o
  14   5   5       29.47        1.92      9.40 o
  15   5   5       75.74       67.81     16.72 o
  16   5   5        3.56       -5.96      9.31 o
  17   5   5        5.11       -8.99      8.99 o
  18   5   5       15.06       -2.84     12.42 o
  19   5   5       53.96       56.57     17.04 o
 -19   6   5       17.70       15.07      8.93 o
 -18   6   5       37.91       37.98      7.85 o
 -17   6   5       13.74       12.08      6.67 o
 -16   6   5        7.03        6.88      6.45 o
 -15   6   5       34.39       36.63      6.47 o
 -14   6   5      286.49      301.87     14.55 o
 -13   6   5       57.19       48.87      6.11 o
 -12   6   5       53.71       65.67      6.52 o
 -11   6   5        0.58        3.37      4.64 o
 -10   6   5       28.45       35.14      4.86 o
  -9   6   5      196.60      170.59      5.67 o
  -8   6   5       10.55       14.13      2.51 o
  -7   6   5        0.56        3.80      1.87 o
  -6   6   5      144.76      120.86      5.69 o
  -5   6   5      167.08      195.90      6.79 o
  -4   6   5        5.72       -2.03      2.03 o
  -3   6   5       45.95       31.24      4.77 o
  -2   6   5      349.25      288.72      6.47 o
  -1   6   5       23.80       28.98      2.64 o
   0   6   5     3065.18     3293.71     43.19 o
   1   6   5       17.55       22.67      6.63 o
   2   6   5      853.05      785.82     32.15 o
   3   6   5      337.00      263.61      7.80 o
   4   6   5     1586.51     1681.69     25.73 o
   5   6   5        1.91       18.37      3.62 o
   6   6   5      716.69      781.15     16.27 o
   7   6   5       12.16       19.78      4.31 o
   8   6   5        8.51       10.67      3.04 o
   9   6   5        6.24        6.23      4.17 o
  10   6   5      638.27      666.32     18.10 o
  11   6   5        0.98       -1.15      7.81 o
  12   6   5       13.95       -2.18      7.27 o
  13   6   5      288.19      329.34     18.84 o
  14   6   5       71.75       90.84     12.91 o
  15   6   5       52.40       70.73     20.71 o
  16   6   5        0.23        0.21     16.20 o
  17   6   5       80.31       77.41     12.80 o
  18   6   5        1.33        8.19     12.63 o
  19   6   5        5.31       -3.36     13.73 o
 -19   7   5       18.21        8.59      7.69 o
 -18   7   5        0.01       -0.68      6.76 o
 -17   7   5       22.06       20.60      7.10 o
 -16   7   5        0.80        2.94      6.21 o
 -15   7   5      103.31      109.72      8.45 o
 -14   7   5        1.62       -1.37      7.30 o
 -13   7   5       74.77       79.59      7.06 o
 -12   7   5       16.73        2.19      4.96 o
 -11   7   5       51.06       49.84      5.76 o
 -10   7   5      327.40      286.60      9.61 o
  -9   7   5       30.98       23.62      4.33 o
  -8   7   5      219.39      237.00     11.13 o
  -7   7   5      372.30      370.40      8.04 o
  -6   7   5      869.12      952.76     14.13 o
  -5   7   5      321.43      284.88      8.17 o
  -4   7   5      431.05      433.45      8.62 o
  -3   7   5      435.61      404.40      9.05 o
  -2   7   5       51.74       57.11      3.43 o
  -1   7   5     1079.45     1014.59     14.30 o
   0   7   5      735.92      772.04     12.41 o
   1   7   5       40.33       47.06      3.53 o
   2   7   5     2814.78     3011.81     40.38 o
   3   7   5      711.30      764.00     21.18 o
   4   7   5        0.42       -1.96      3.28 o
   5   7   5      174.01      157.34      6.86 o
   6   7   5       38.86       42.26      5.63 o
   7   7   5        3.73        2.60      4.08 o
   8   7   5        0.77       -4.13      4.26 o
   9   7   5      416.36      389.60     11.71 o
  10   7   5        1.09        9.97      7.27 o
  11   7   5      549.74      597.28     22.80 o
  12   7   5       32.67       12.28     16.48 o
  13   7   5       83.44      125.87     17.69 o
  14   7   5       97.89      111.34     15.23 o
  15   7   5        0.01      -12.97     12.97 o
  16   7   5        1.86       19.97     15.46 o
  17   7   5       76.45       86.26     31.93 o
  18   7   5       12.04        8.47     21.80 o
  19   7   5       17.91       30.11     14.84 o
 -19   8   5       66.04       52.95     15.57 o
 -18   8   5        0.57       -7.31      7.34 o
 -17   8   5       24.39       27.75      7.76 o
 -16   8   5       10.58       25.53      6.82 o
 -15   8   5       20.13       11.04      6.14 o
 -14   8   5       20.34       13.43      5.82 o
 -13   8   5      404.21      418.84     12.72 o
 -12   8   5      107.47      104.33      8.94 o
 -11   8   5        8.54        9.40      4.83 o
 -10   8   5      198.96      222.46      9.84 o
  -9   8   5        3.22        3.31      3.35 o
  -8   8   5       87.47       77.69      4.95 o
  -7   8   5      227.34      225.32      7.11 o
  -6   8   5       65.42       92.11      4.47 o
  -5   8   5        2.28        2.37      2.66 o
  -4   8   5      159.83      175.61      7.60 o
  -3   8   5       75.78       79.13      3.81 o
  -2   8   5       24.08       38.91      3.20 o
  -1   8   5     1139.50     1228.25     17.65 o
   0   8   5      636.83      586.95     11.34 o
   1   8   5      222.27      276.07      6.88 o
   2   8   5       12.18       17.28      2.55 o
   3   8   5     1153.73     1115.66     32.56 o
   4   8   5      151.73      163.17      8.32 o
   5   8   5       40.25       47.20      5.19 o
   6   8   5      252.13      253.75      9.82 o
   7   8   5      596.40      585.72     14.00 o
   8   8   5      288.45      340.23     11.61 o
   9   8   5      131.90      148.27     11.69 o
  10   8   5      430.04      412.74     20.91 o
  11   8   5      603.14      619.07     37.62 o
  12   8   5       26.60        9.53      7.87 o
  13   8   5       77.53       57.64     11.35 o
  14   8   5       33.87       31.15     15.32 o
  15   8   5      175.31      232.18     26.47 o
  16   8   5       48.68       58.97     20.75 o
  17   8   5       15.95       34.78     27.26 o
  18   8   5        7.14        8.07     17.50 o
 -18   9   5        8.64       18.99      7.84 o
 -17   9   5        0.43       -6.75      6.75 o
 -16   9   5      166.48      186.17     10.58 o
 -15   9   5        0.69        8.04      7.35 o
 -14   9   5       63.71       54.19      6.97 o
 -13   9   5       72.11       83.98      7.32 o
 -12   9   5       68.06       80.82      6.90 o
 -11   9   5      117.88      127.16      9.29 o
 -10   9   5       35.16       38.51      9.08 o
  -9   9   5      313.22      342.41      9.74 o
  -8   9   5       10.48       10.70      3.94 o
  -7   9   5      923.33      913.49     19.85 o
  -6   9   5       51.79       58.92      6.69 o
  -5   9   5      144.47      143.16      5.91 o
  -4   9   5      119.47      112.22      5.29 o
  -3   9   5      612.33      541.04     13.66 o
  -2   9   5        6.19        2.93      2.80 o
  -1   9   5      284.73      304.27      8.67 o
   0   9   5      560.79      536.45     11.74 o
   1   9   5      233.25      253.62      7.43 o
   2   9   5       73.39       60.27      3.78 o
   3   9   5        9.97        6.02      3.92 o
   4   9   5      448.13      535.89     17.74 o
   5   9   5        6.65        5.77      3.99 o
   6   9   5       26.66       17.59      4.81 o
   7   9   5        2.91       -2.92      5.10 o
   8   9   5      221.14      206.90     10.52 o
   9   9   5       77.10       77.52      8.30 o
  10   9   5      170.51      166.36     13.26 o
  11   9   5       80.15       80.07     22.54 o
  12   9   5       20.46       21.29     13.93 o
  13   9   5       26.65       25.46     15.18 o
  14   9   5       69.22      102.32     21.27 o
  15   9   5        5.24       10.90     14.46 o
  16   9   5        0.30      -10.68     14.46 o
  17   9   5       11.73       -2.43     18.69 o
  18   9   5       77.68      113.70     28.03 o
 -18  10   5       39.95       69.74     10.48 o
 -17  10   5        2.55        4.16      7.00 o
 -16  10   5        0.02       -6.71      6.71 o
 -15  10   5        7.65        2.64      7.50 o
 -14  10   5       77.07       99.15      8.40 o
 -13  10   5        2.76        5.91      5.69 o
 -12  10   5       45.86       50.60      6.88 o
 -11  10   5        5.08        1.02      5.19 o
 -10  10   5       32.29       37.28      5.97 o
  -9  10   5     1215.89     1161.89     19.31 o
  -8  10   5      144.56      169.30      6.96 o
  -7  10   5       13.61       17.39      4.29 o
  -6  10   5      208.75      206.64      8.01 o
  -5  10   5     1401.21     1313.26     22.11 o
  -4  10   5      846.02      771.87     15.32 o
  -3  10   5      163.44      149.34      6.46 o
  -2  10   5      276.57      274.17     11.61 o
  -1  10   5     1023.25      947.19     16.52 o
   0  10   5      748.99      663.84     12.13 o
   1  10   5       28.77       15.01      2.91 o
   2  10   5       62.10       54.88      4.12 o
   3  10   5      272.74      305.77     13.93 o
   4  10   5       76.33       66.78      6.29 o
   5  10   5      120.56      100.30      7.00 o
   6  10   5      251.97      229.82     11.24 o
   7  10   5       87.37      108.26     17.76 o
   8  10   5      342.29      337.43     21.90 o
   9  10   5      359.96      372.43     18.78 o
  10  10   5       55.40       52.47     11.49 o
  11  10   5      459.37      463.57     23.26 o
  12  10   5       81.17       63.06     19.65 o
  13  10   5        2.26       -9.01      9.01 o
  14  10   5       91.88      101.78     24.92 o
  15  10   5        0.97      -10.12     18.69 o
  16  10   5       21.87        3.99     14.72 o
  17  10   5       67.61       88.78     66.97 o
 -17  11   5        5.41        8.60      8.34 o
 -16  11   5        1.60       11.52      6.88 o
 -15  11   5        0.62       -4.46      6.07 o
 -14  11   5       16.59       14.84      6.39 o
 -13  11   5       48.41       47.76      7.08 o
 -12  11   5      304.01      303.37     12.39 o
 -11  11   5        2.04        4.18      6.34 o
 -10  11   5      113.41      106.68      8.35 o
  -9  11   5        2.54        1.68      4.06 o
  -8  11   5       68.27       59.66      5.45 o
  -7  11   5      232.42      282.43      9.87 o
  -6  11   5     1506.18     1447.65     39.95 o
  -5  11   5      441.35      387.61     11.05 o
  -4  11   5      130.99      113.23      9.08 o
  -3  11   5      177.40      211.23      6.63 o
  -2  11   5       89.62       95.37      5.14 o
  -1  11   5       22.05       29.11      3.68 o
   0  11   5      187.29      199.83      6.64 o
   1  11   5      160.90      198.44      7.08 o
   2  11   5      498.27      562.24     11.00 o
   3  11   5       20.62       19.36      3.13 o
   4  11   5        0.04       -0.10      3.64 o
   5  11   5        0.16       -2.96      5.17 o
   6  11   5       19.43       20.96     10.82 o
   7  11   5       87.97       74.37     11.21 o
   8  11   5      670.51      702.43     25.41 o
   9  11   5        0.46       -2.61      8.72 o
  10  11   5       23.93       29.45     11.41 o
  11  11   5        5.68       10.46      9.70 o
  12  11   5      109.78      113.02     13.58 o
  13  11   5        0.00       -4.16      9.55 o
  14  11   5       31.05       34.68     21.76 o
  15  11   5        4.07       -3.66     27.26 o
  16  11   5        1.80       20.90     18.58 o
  17  11   5        1.94       -3.11     17.13 o
 -16  12   5       43.08       47.64      8.41 o
 -15  12   5        3.75        2.50      6.61 o
 -14  12   5       72.97       95.50     12.70 o
 -13  12   5       25.60       33.52     11.28 o
 -12  12   5       76.97       80.72      8.40 o
 -11  12   5        0.67       -4.30      6.35 o
 -10  12   5       13.02       26.64      6.39 o
  -9  12   5       36.31       24.45      4.58 o
  -8  12   5        5.58        1.84      4.16 o
  -7  12   5      123.29      116.21      6.93 o
  -6  12   5       65.26       59.90      5.60 o
  -5  12   5       46.51       50.43      7.11 o
  -4  12   5       62.08       57.43      5.32 o
  -3  12   5     1411.70     1529.89     25.72 o
  -2  12   5     5350.96     5523.10     65.17 o
  -1  12   5      559.85      646.88     13.35 o
   0  12   5        0.55        3.72      3.37 o
   1  12   5      601.01      657.55     14.74 o
   2  12   5      610.63      652.82     13.12 o
   3  12   5       24.52       35.00      3.90 o
   4  12   5      680.94      626.16     16.87 o
   5  12   5      483.29      591.64     16.87 o
   6  12   5      136.89      135.86     17.22 o
   7  12   5        0.00       -1.71     10.90 o
   8  12   5       30.79       17.72      9.02 o
   9  12   5      188.20      181.81     18.09 o
  10  12   5        0.16       -0.91      8.13 o
  11  12   5       48.04       54.36     11.78 o
  12  12   5       23.03       30.51     11.78 o
  13  12   5        1.90       -9.34     10.65 o
  14  12   5      127.30      178.67     25.59 o
  15  12   5       10.69       10.86     11.70 o
  16  12   5       65.92       63.86     23.36 o
 -16  13   5        5.13        3.86      7.63 o
 -15  13   5       67.43       76.52      8.83 o
 -14  13   5        0.09       11.10      6.67 o
 -13  13   5       39.68       44.82     12.67 o
 -12  13   5        4.44       -4.85      6.21 o
 -11  13   5       17.59        7.79      7.01 o
 -10  13   5       79.55       63.49      7.59 o
  -9  13   5        4.86        9.72      4.52 o
  -8  13   5        4.99        4.39      4.46 o
  -7  13   5        2.59        0.86      4.39 o
  -6  13   5      230.33      226.67     14.72 o
  -5  13   5      888.74      936.09     19.02 o
  -4  13   5       81.45       90.83      8.77 o
  -3  13   5        0.70        6.58      4.55 o
  -2  13   5       23.80       15.04      4.87 o
  -1  13   5      236.36      254.54     10.78 o
   0  13   5      129.20      152.39     13.20 o
   1  13   5      390.21      347.04     10.72 o
   2  13   5      163.25      117.64      6.75 o
   3  13   5       40.47       51.52      5.14 o
   4  13   5       70.54       77.48     10.12 o
   5  13   5      134.41      116.25     13.04 o
   6  13   5       13.29       15.91      7.26 o
   7  13   5       32.73       17.57     12.22 o
   8  13   5      188.75      161.48     20.24 o
   9  13   5      103.56      121.30     18.40 o
  10  13   5       45.47       41.04     11.42 o
  11  13   5       36.41       58.47     12.51 o
  12  13   5       17.10       26.71     12.22 o
  13  13   5       12.49       19.06     11.44 o
  14  13   5       21.37       27.12     13.44 o
  15  13   5        2.46       10.38     13.08 o
 -15  14   5        1.10        7.84      7.25 o
 -14  14   5       38.59       46.75      8.98 o
 -13  14   5       42.45       46.62      9.96 o
 -12  14   5        2.93       -0.88      7.10 o
 -11  14   5        1.42       -0.75      9.22 o
 -10  14   5        4.59       -5.96      5.96 o
  -9  14   5      215.95      188.24     11.42 o
  -8  14   5        5.09        1.16      4.72 o
  -7  14   5      190.35      224.42     14.34 o
  -6  14   5        5.38        6.77      4.68 o
  -5  14   5      153.53      152.92      9.45 o
  -4  14   5      330.16      350.86     11.24 o
  -3  14   5      448.94      392.77     13.58 o
  -2  14   5       24.22       31.95      5.57 o
  -1  14   5       85.31       81.83      8.04 o
   0  14   5       10.05        5.94      4.11 o
   1  14   5       85.99       98.94      8.03 o
   2  14   5      294.51      286.78      9.51 o
   3  14   5       52.37       56.48      6.86 o
   4  14   5      325.83      292.38     12.55 o
   5  14   5      371.12      380.36     14.55 o
   6  14   5      204.33      230.84     12.81 o
   7  14   5       78.78       59.57     18.69 o
   8  14   5        8.85        2.43     12.22 o
   9  14   5        0.70       -1.92     13.21 o
  10  14   5       58.65       46.01     17.13 o
  11  14   5       26.17       17.58     11.17 o
  12  14   5        3.01       15.26     12.46 o
  13  14   5       80.16      113.58     16.75 o
  14  14   5       52.40       69.10     15.81 o
  15  14   5       52.17       88.91     24.14 o
 -14  15   5        8.32       -0.99      7.60 o
 -13  15   5       15.84       30.35     14.61 o
 -12  15   5       88.27       74.65     10.46 o
 -11  15   5       12.95       15.16      8.99 o
 -10  15   5       72.16       73.06      9.52 o
  -9  15   5       52.17       40.77      8.11 o
  -8  15   5        2.72        0.89      6.30 o
  -7  15   5      182.63      165.66     11.94 o
  -6  15   5       82.13       85.29      7.49 o
  -5  15   5       30.80       37.11      5.59 o
  -4  15   5       18.52       15.32      6.46 o
  -3  15   5       45.33       37.03      5.57 o
  -2  15   5      242.56      226.16      9.70 o
  -1  15   5        0.59       -4.24      4.55 o
   0  15   5        0.06       -4.45      4.45 o
   1  15   5       35.23       29.32      5.51 o
   2  15   5      291.07      280.60     10.12 o
   3  15   5       30.45       26.78     10.12 o
   4  15   5       22.80       12.10      6.51 o
   5  15   5      174.28      173.60     10.50 o
   6  15   5        1.13       -0.78      6.97 o
   7  15   5        0.81       -3.51      9.84 o
   8  15   5        4.54        6.01     12.67 o
   9  15   5      176.43      176.27     22.84 o
  10  15   5        0.35        8.49     15.57 o
  11  15   5       57.93       51.92     31.93 o
  12  15   5        3.06       -2.61     14.61 o
  13  15   5       24.73       45.89     14.73 o
  14  15   5        7.31        4.67     14.32 o
 -13  16   5      100.84      155.40     20.68 o
 -12  16   5        1.15       -5.52      7.14 o
 -11  16   5        0.40       -4.74      9.44 o
 -10  16   5       56.73       68.19      9.47 o
  -9  16   5        7.45        3.25      7.01 o
  -8  16   5       64.36       82.53      8.25 o
  -7  16   5        1.69       -0.26      5.17 o
  -6  16   5        7.49        0.03      4.76 o
  -5  16   5        0.15       -4.86      4.86 o
  -4  16   5        0.14       -1.48      4.44 o
  -3  16   5        6.18        6.20      5.77 o
  -2  16   5       26.60       26.39      5.51 o
  -1  16   5      120.49      126.16     13.26 o
   0  16   5       13.83        7.14      5.17 o
   1  16   5        8.72        1.40      5.41 o
   2  16   5       11.69        8.97      4.95 o
   3  16   5        0.10       -1.34      6.97 o
   4  16   5        2.92       -1.52      5.93 o
   5  16   5        1.24       -6.29      6.29 o
   6  16   5       51.94       62.25      8.32 o
   7  16   5       11.21        3.71      6.98 o
   8  16   5       30.88       28.26     12.52 o
   9  16   5       41.97       19.80     15.01 o
  10  16   5        0.00       -0.64     14.80 o
  11  16   5        1.61        2.71     24.14 o
  12  16   5       37.86       52.95     21.80 o
  13  16   5        0.08        4.67     18.69 o
 -12  17   5        2.39        3.20      8.56 o
 -11  17   5       12.53        9.19      8.28 o
 -10  17   5       59.67       79.23     10.37 o
  -9  17   5        6.60       -1.03      7.20 o
  -8  17   5       19.59       15.61      8.05 o
  -7  17   5        2.55       -2.45      5.58 o
  -6  17   5        6.18        4.94      5.24 o
  -5  17   5        5.28        2.22      5.19 o
  -4  17   5        0.90        0.68      5.46 o
  -3  17   5       10.55        6.87      7.64 o
  -2  17   5        7.12       -1.97      5.13 o
  -1  17   5       28.90       41.33      8.08 o
   0  17   5       27.23       26.12      7.19 o
   1  17   5       13.71       -1.15      5.19 o
   2  17   5       29.57       34.16      9.27 o
   3  17   5       34.62       37.49      9.00 o
   4  17   5        0.08       -5.89      5.89 o
   5  17   5       21.93       28.08      8.22 o
   6  17   5       27.53       28.25     14.00 o
   7  17   5       72.77       98.08     11.24 o
   8  17   5       25.45       29.44      9.51 o
   9  17   5        2.21       -9.34     15.01 o
  10  17   5        1.43        6.75     16.72 o
  11  17   5        0.55       14.02     18.69 o
 -10  18   5        0.60      -11.47     11.47 o
  -9  18   5        5.08        5.56      8.32 o
  -8  18   5       16.84       11.41      7.60 o
  -7  18   5       78.00       86.80      9.85 o
  -6  18   5        0.00       -3.71      5.65 o
  -5  18   5       69.28       77.58      8.16 o
  -4  18   5        7.79        4.21      6.18 o
  -3  18   5       41.61       50.62      7.87 o
  -2  18   5       45.63       21.95      6.58 o
  -1  18   5        4.47        1.95     10.79 o
   0  18   5       20.20       11.95      6.18 o
   1  18   5       49.16       55.30      8.09 o
   2  18   5        4.12       -3.19      8.12 o
   3  18   5        0.19        7.36      8.75 o
   4  18   5       54.40       51.65     14.02 o
   5  18   5        4.01        7.01     10.90 o
   6  18   5       37.19       33.19     10.09 o
   7  18   5       85.31       85.27     11.65 o
   8  18   5       10.82       22.89     14.06 o
   9  18   5        6.94      -17.13     17.13 o
  10  18   5       22.80       31.15     21.80 o
  -9  19   5        0.04        9.34     10.90 o
  -8  19   5       30.90       52.79     11.08 o
  -7  19   5       13.81       12.18      8.34 o
  -6  19   5       25.06       14.94     12.36 o
  -5  19   5        0.76       -3.32      6.65 o
  -4  19   5       11.48       -6.93      7.19 o
  -3  19   5        3.88        6.75      6.61 o
  -2  19   5       82.70       68.89      8.69 o
  -1  19   5        0.26       -0.27      6.82 o
   0  19   5       21.61       26.18      7.48 o
   1  19   5       19.85       37.47     20.25 o
   2  19   5        5.05       -6.62      8.87 o
   3  19   5       18.70        6.68     10.08 o
   4  19   5       25.43       30.69     10.29 o
   5  19   5       11.64        6.62     10.34 o
   6  19   5        0.06       -8.87      8.87 o
   7  19   5        5.16        6.23     10.90 o
   8  19   5       40.02       35.21     14.80 o
  -6  20   5        3.27       -5.39      7.10 o
  -5  20   5       10.37        5.45      7.71 o
  -4  20   5        6.20       -7.71      7.71 o
  -3  20   5        2.07        2.50      7.20 o
  -2  20   5      119.33      156.30     13.35 o
  -1  20   5        0.22       -5.78      6.85 o
   0  20   5        0.46        4.61     17.91 o
   1  20   5       11.92        3.11      8.75 o
   2  20   5        7.29        3.44     10.08 o
   3  20   5        0.08       12.82     10.23 o
   4  20   5       38.07       20.25     12.46 o
   5  20   5        0.60       -3.11     10.90 o
   6  20   5       16.17        9.34     12.46 o
  -2  21   5        1.49      -10.90     10.90 o
  -1  21   5       10.04       13.24      8.81 o
   0  21   5       21.86       21.80     12.46 o
   1  21   5       39.85       31.15     12.46 o
 -20   0   6        0.03      -10.85     10.85 o
 -18   0   6      313.06      412.83     21.61 o
 -16   0   6       12.48        6.25      7.26 o
 -14   0   6       41.51       35.90      7.26 o
 -12   0   6      580.98      569.60     24.86 o
 -10   0   6     1550.87     1466.57     29.78 o
  -8   0   6       81.56       98.38      5.03 o
  -6   0   6     1637.51     1908.36     29.42 o
  -4   0   6        6.70        3.43      4.85 o
  -2   0   6      128.42       73.11      4.60 o
   0   0   6     2336.59     2044.82     37.06 o
   2   0   6     3221.57     3627.81     63.73 o
   4   0   6      241.41      273.36     13.82 o
   6   0   6     3686.58     3834.55     87.36 o
   8   0   6      193.80      116.81     14.02 o
  10   0   6     1362.25     1487.40     57.63 o
  12   0   6       76.07       57.12     13.24 o
  14   0   6       96.72      153.02     17.13 o
  16   0   6       56.79       87.12     13.73 o
  18   0   6       64.08       76.35     14.32 o
 -20   1   6        4.50       -5.91      8.42 o
 -19   1   6       10.29        3.89      7.90 o
 -18   1   6       51.24       48.12      7.97 o
 -17   1   6       13.23        5.85      6.35 o
 -16   1   6       96.49      106.47      7.03 o
 -15   1   6       59.85       64.06      5.96 o
 -14   1   6      730.45      717.14     16.12 o
 -13   1   6       69.49       66.21      6.27 o
 -12   1   6      216.16      180.52      7.14 o
 -11   1   6       67.79       66.13      5.02 o
 -10   1   6       96.38       90.94      5.22 o
  -9   1   6       38.72       34.23      2.14 o
  -8   1   6      445.63      407.90      7.96 o
  -7   1   6       52.83       28.70      2.81 o
  -6   1   6      903.01      862.99     12.40 o
  -5   1   6      652.01      818.48     12.62 o
  -4   1   6      963.58     1148.48     16.10 o
  -3   1   6        0.39        1.84      2.26 o
  -2   1   6      641.85      597.32      9.82 o
  -1   1   6      675.37      800.07     13.08 o
   0   1   6      378.29      599.96     11.63 o
   1   1   6      876.14     1110.12     21.95 o
   2   1   6     9301.27     9788.40    102.31 o
   3   1   6        0.47        0.21      2.70 o
   4   1   6        5.96        7.62      5.17 o
   5   1   6      168.43      175.11      8.57 o
   6   1   6      859.65      994.17     25.10 o
   7   1   6      507.57      483.26     16.56 o
   8   1   6       13.91       10.90      6.61 o
   9   1   6      898.04      986.45     22.23 o
  10   1   6      245.90      232.04     10.91 o
  11   1   6      277.53      260.45     12.52 o
  12   1   6      462.05      452.45     17.04 o
  13   1   6      195.98      196.47     10.69 o
  14   1   6      251.22      263.06     12.64 o
  15   1   6        7.59        6.23      6.59 o
  16   1   6        3.60       -4.99      6.59 o
  17   1   6        2.17        4.87      9.16 o
  18   1   6       15.90        3.85      9.49 o
  19   1   6        0.10       22.98     11.37 o
 -20   2   6        5.56        4.90      8.72 o
 -19   2   6      102.49      129.88     10.03 o
 -18   2   6       96.30      118.36      9.33 o
 -17   2   6       34.42       48.09      7.16 o
 -16   2   6        2.53        3.03      5.31 o
 -15   2   6       15.01       16.75      4.92 o
 -14   2   6       14.42       14.19      4.81 o
 -13   2   6       18.08       23.54      4.72 o
 -12   2   6        4.01        3.04      4.13 o
 -11   2   6      238.28      241.24      7.80 o
 -10   2   6      646.23      571.80     12.68 o
  -9   2   6      896.82      882.82     12.64 o
  -8   2   6     1185.19     1144.59     13.76 o
  -7   2   6     1816.00     1828.38     20.13 o
  -6   2   6       43.30       69.23      4.13 o
  -5   2   6     3102.26     3171.49     34.55 o
  -4   2   6       24.64       34.44      3.65 o
  -3   2   6      200.70      265.17      6.38 o
  -2   2   6     1017.67     1119.60     15.41 o
  -1   2   6       33.20       55.50      2.97 o
   0   2   6      354.74      311.95      7.00 o
   1   2   6     5367.50     5764.69     84.44 o
   2   2   6     1750.19     1672.34     35.55 o
   3   2   6      317.45      291.64      9.43 o
   4   2   6     6894.70     7049.44    101.56 o
   5   2   6      207.96      214.34      9.64 o
   6   2   6       22.01        9.30      3.52 o
   7   2   6     1044.75     1051.52     21.63 o
   8   2   6      324.40      262.09     11.47 o
   9   2   6      415.56      403.58     13.33 o
  10   2   6      280.06      249.15     11.23 o
  11   2   6       78.58      110.87     10.79 o
  12   2   6       72.52       77.05     12.59 o
  13   2   6      339.21      317.10     14.92 o
  14   2   6       19.92       25.52      7.18 o
  15   2   6        7.45       -1.02      6.40 o
  16   2   6       35.39       39.44      8.15 o
  17   2   6       19.85       30.48     12.27 o
  18   2   6        2.69       -9.54      9.54 o
  19   2   6        4.64        2.08     10.79 o
 -20   3   6        0.04       -8.54      8.54 o
 -19   3   6       54.32       60.12      8.76 o
 -18   3   6        1.53       -6.48      6.48 o
 -17   3   6       36.56       25.67      8.17 o
 -16   3   6       27.11       21.38      6.34 o
 -15   3   6      139.02      142.40      8.20 o
 -14   3   6       57.06       50.87      5.80 o
 -13   3   6       65.18       65.96      5.47 o
 -12   3   6       80.53       79.20      5.69 o
 -11   3   6      843.09      840.55     16.09 o
 -10   3   6       82.17       83.45      5.20 o
  -9   3   6      261.66      252.66      6.43 o
  -8   3   6       12.43       10.44      2.30 o
  -7   3   6      393.12      377.01      7.06 o
  -6   3   6        3.53       -1.42      2.20 o
  -5   3   6      304.64      280.80      6.44 o
  -4   3   6        2.65        0.14      2.10 o
  -3   3   6       26.67       47.37      3.28 o
  -2   3   6     1595.15     1608.97     23.52 o
  -1   3   6     2204.32     1914.02     22.33 o
   0   3   6     6210.83     6811.59     87.07 o
   1   3   6      835.03     1031.77     27.18 o
   2   3   6      598.52      724.09     12.72 o
   3   3   6     6218.68     5827.69    158.85 o
   4   3   6       61.23       77.01      4.34 o
   5   3   6       68.49      133.44      6.80 o
   6   3   6     2618.21     2596.93     38.42 o
   7   3   6      783.50      835.49     16.98 o
   8   3   6       14.94        9.13      4.01 o
   9   3   6      345.09      348.19     12.24 o
  10   3   6       31.28       28.33      5.84 o
  11   3   6      350.58      379.25     19.56 o
  12   3   6       27.62       13.67      7.64 o
  13   3   6      932.11      891.93     23.90 o
  14   3   6      102.59       86.11     10.40 o
  15   3   6       18.15       18.69      7.01 o
  16   3   6        0.08       -8.09      8.09 o
  17   3   6       23.16       34.57     14.39 o
  18   3   6        3.86       -8.76      9.26 o
  19   3   6        0.14        2.42     11.07 o
 -19   4   6       21.72       25.65      8.16 o
 -18   4   6       21.02       16.02      8.37 o
 -17   4   6       63.57       70.39      9.16 o
 -16   4   6       40.35       41.95      6.75 o
 -15   4   6       11.15        6.18      5.44 o
 -14   4   6        2.80       10.46      6.27 o
 -13   4   6      205.63      175.07      8.22 o
 -12   4   6       99.44      103.58      6.26 o
 -11   4   6      939.43      978.08     16.57 o
 -10   4   6      180.67      197.73      5.67 o
  -9   4   6       89.83       93.73      4.27 o
  -8   4   6       67.57       65.45      3.24 o
  -7   4   6      835.30      837.14     11.34 o
  -6   4   6      500.32      640.63     10.40 o
  -5   4   6      347.09      393.25      7.46 o
  -4   4   6      181.27      201.59      5.48 o
  -3   4   6      217.78      212.98      5.73 o
  -2   4   6     8588.23     9240.67    102.90 o
  -1   4   6     2424.90     2588.77     27.49 o
   0   4   6       34.38       26.89      4.64 o
   1   4   6     2298.03     2438.82     41.36 o
   2   4   6       12.72        5.77      5.03 o
   3   4   6     1432.44     1598.86     39.34 o
   4   4   6     1147.72     1252.09     23.62 o
   5   4   6      388.08      422.76     10.35 o
   6   4   6      859.53      894.38     17.26 o
   7   4   6      570.94      538.09     13.14 o
   8   4   6       88.44      107.13      7.91 o
   9   4   6      348.52      369.64     20.61 o
  10   4   6       27.71       15.24      5.38 o
  11   4   6       86.90       88.30      8.10 o
  12   4   6      166.52      161.25     10.11 o
  13   4   6      188.08      168.92     11.19 o
  14   4   6        0.10       -8.35      8.41 o
  15   4   6      101.96       99.05     14.19 o
  16   4   6       18.00        2.16      9.32 o
  17   4   6        4.47        5.89      9.26 o
  18   4   6       49.61       44.39     14.32 o
  19   4   6       12.46       14.80     14.32 o
 -19   5   6        0.16        9.46      7.61 o
 -18   5   6        0.25       -7.64      9.33 o
 -17   5   6       10.18       16.66      6.53 o
 -16   5   6        0.29       -0.82      5.96 o
 -15   5   6       13.52        7.09      5.54 o
 -14   5   6      299.01      334.10     11.37 o
 -13   5   6      453.16      435.48     12.38 o
 -12   5   6        0.13       -2.50      4.57 o
 -11   5   6       29.64       34.18      5.44 o
 -10   5   6        8.13        6.50      2.90 o
  -9   5   6      183.18      181.69      6.48 o
  -8   5   6      110.48       97.14      4.04 o
  -7   5   6       97.23      126.12      4.09 o
  -6   5   6      186.99      165.96      5.17 o
  -5   5   6      355.03      413.28      7.85 o
  -4   5   6     1480.62     1737.94     20.26 o
  -3   5   6      723.85      889.66     13.29 o
  -2   5   6      420.26      402.77      7.81 o
  -1   5   6      739.16      648.40      9.66 o
   0   5   6      815.56      821.24     13.18 o
   1   5   6     1196.78     1309.44     23.78 o
   2   5   6     1175.02     1198.26     22.69 o
   3   5   6     1583.07     1878.79     31.95 o
   4   5   6      298.24      306.95      7.75 o
   5   5   6      260.62      297.70     13.71 o
   6   5   6      272.88      241.13     15.06 o
   7   5   6        0.52       -3.47      3.47 o
   8   5   6      536.67      560.08     13.78 o
   9   5   6       26.08       27.60      7.99 o
  10   5   6      445.29      482.86     22.74 o
  11   5   6      198.88      178.28     10.96 o
  12   5   6       14.83        3.72      5.63 o
  13   5   6      241.92      212.89     16.40 o
  14   5   6      157.03      143.49     26.11 o
  15   5   6       38.81       25.01     10.87 o
  16   5   6       49.50       88.78     21.80 o
  17   5   6        2.26       22.89     12.63 o
  18   5   6       46.93       57.30     15.94 o
  19   5   6       55.72       32.37     26.48 o
 -19   6   6       14.36       20.84      8.28 o
 -18   6   6      141.07      172.97     10.92 o
 -17   6   6        4.07       13.20      8.33 o
 -16   6   6       46.82       44.21      7.50 o
 -15   6   6       18.36       23.34      6.31 o
 -14   6   6        6.79        7.49      5.57 o
 -13   6   6        1.32        3.10      5.30 o
 -12   6   6       41.05       43.82      5.86 o
 -11   6   6        2.35       -4.07      4.07 o
 -10   6   6       38.99       41.50      6.05 o
  -9   6   6       77.62       60.46      3.87 o
  -8   6   6       28.88       28.46      3.46 o
  -7   6   6      871.01      846.54     13.46 o
  -6   6   6       65.66       84.68      4.27 o
  -5   6   6      388.31      346.04      7.32 o
  -4   6   6     1011.04     1047.94     15.36 o
  -3   6   6       40.23       28.79      3.68 o
  -2   6   6     2383.53     2509.17     29.67 o
  -1   6   6      115.72      141.41      5.16 o
   0   6   6      142.85      175.90      6.09 o
   1   6   6      230.31      282.05      6.80 o
   2   6   6     1821.80     1940.27     37.93 o
   3   6   6      261.77      293.95     15.32 o
   4   6   6        3.48       -0.09      3.18 o
   5   6   6       70.01       81.54      5.07 o
   6   6   6       19.87       24.28      4.09 o
   7   6   6      171.93      158.59     11.34 o
   8   6   6       49.96       67.41      5.97 o
   9   6   6      937.30      884.24     21.14 o
  10   6   6      114.24      104.03      7.61 o
  11   6   6       28.05       19.49      5.95 o
  12   6   6      246.24      262.24     16.00 o
  13   6   6       15.52       13.19      9.49 o
  14   6   6       21.26       12.06      9.88 o
  15   6   6        6.67       -0.43     11.64 o
  16   6   6       63.49       43.08     17.96 o
  17   6   6       11.75       -1.56     15.57 o
  18   6   6       72.56       94.75     17.62 o
  19   6   6        3.20        2.12     13.73 o
 -19   7   6        2.55       -7.45      7.45 o
 -18   7   6        2.30       -7.31      7.31 o
 -17   7   6       35.76       44.74      7.80 o
 -16   7   6        0.64       -0.52      5.93 o
 -15   7   6        1.75       -4.60      5.47 o
 -14   7   6       55.40       58.01      6.77 o
 -13   7   6        6.52        3.10      4.99 o
 -12   7   6        4.70       -4.47      4.64 o
 -11   7   6      131.21      107.98      6.77 o
 -10   7   6        1.62       -2.45      3.22 o
  -9   7   6      265.11      279.15      7.58 o
  -8   7   6      218.24      222.47      6.60 o
  -7   7   6      677.60      746.75     11.65 o
  -6   7   6        0.07        0.62      2.76 o
  -5   7   6      157.67      158.89      6.18 o
  -4   7   6      130.14      111.56      6.88 o
  -3   7   6      543.83      544.45     11.04 o
  -2   7   6     1570.28     1697.49     21.77 o
  -1   7   6       73.65       71.23      4.01 o
   0   7   6      160.58      178.02      8.92 o
   1   7   6     1020.90     1015.38     16.79 o
   2   7   6      193.76      184.07      8.48 o
   3   7   6      353.44      366.19     15.27 o
   4   7   6        1.99       -0.20      3.18 o
   5   7   6      184.66      156.80      6.82 o
   6   7   6     1271.62     1298.39     29.80 o
   7   7   6      107.50      112.80     11.90 o
   8   7   6      474.32      531.91     13.20 o
   9   7   6       21.02       28.65      7.35 o
  10   7   6      158.37      148.53     12.25 o
  11   7   6        9.93        7.36      9.44 o
  12   7   6      258.00      292.23     25.65 o
  13   7   6        7.09       14.52     12.97 o
  14   7   6      162.20      185.81     23.68 o
  15   7   6        2.57       -8.26     14.28 o
  16   7   6        0.04       -7.56     14.46 o
  17   7   6        6.68        8.48     15.87 o
  18   7   6       57.78       79.42     24.14 o
 -18   8   6       15.98        8.68      7.45 o
 -17   8   6       15.12       17.07     12.15 o
 -16   8   6        1.16       -6.47      6.47 o
 -15   8   6        0.00        3.32      6.01 o
 -14   8   6       38.64       15.54      6.85 o
 -13   8   6        4.76       11.34      5.69 o
 -12   8   6       77.51       88.03     10.45 o
 -11   8   6      729.07      666.95     15.28 o
 -10   8   6        3.42       16.62      5.69 o
  -9   8   6       66.95       59.72      7.18 o
  -8   8   6        2.08       -1.01      5.14 o
  -7   8   6       66.59       54.06      4.69 o
  -6   8   6      669.06      650.20     12.39 o
  -5   8   6      449.98      417.88      9.31 o
  -4   8   6      247.65      243.32      7.70 o
  -3   8   6        0.01        1.86      3.25 o
  -2   8   6      151.19      149.78      5.10 o
  -1   8   6       93.50      125.02      4.96 o
   0   8   6      201.33      199.72      6.09 o
   1   8   6       41.57       37.27      3.42 o
   2   8   6       96.42       91.82      6.93 o
   3   8   6     1330.83     1269.09     25.64 o
   4   8   6       27.05       25.18      8.51 o
   5   8   6      600.51      596.98     13.97 o
   6   8   6      173.15      173.93      8.15 o
   7   8   6       29.28       28.23      6.21 o
   8   8   6      129.43      121.23      9.26 o
   9   8   6       98.57      102.58     19.41 o
  10   8   6      514.15      539.12     74.76 o
  11   8   6       71.45       36.02     16.03 o
  12   8   6       17.61       22.16     14.06 o
  13   8   6        0.73      -10.16     10.16 o
  14   8   6      115.52      101.83     21.03 o
  15   8   6       74.05       93.40     21.15 o
  16   8   6      122.37      142.10     24.06 o
  17   8   6       14.63       37.38     18.67 o
  18   8   6        0.03       21.80     20.25 o
 -18   9   6        2.61       -5.39      7.46 o
 -17   9   6        0.00        2.17      6.91 o
 -16   9   6       19.40       25.34      7.48 o
 -15   9   6       72.46       81.14      8.10 o
 -14   9   6      154.27      151.82      9.32 o
 -13   9   6        0.08       -3.60      5.05 o
 -12   9   6       33.38       48.57      6.47 o
 -11   9   6      197.56      176.95      8.57 o
 -10   9   6        7.25        1.40      3.82 o
  -9   9   6      208.86      238.15      9.52 o
  -8   9   6     1774.23     1781.60     26.16 o
  -7   9   6       14.05       15.40      5.71 o
  -6   9   6      303.77      267.17      8.30 o
  -5   9   6       73.59       79.54      5.17 o
  -4   9   6       10.52        1.79      3.30 o
  -3   9   6     1028.65      955.16     22.82 o
  -2   9   6       66.65       57.86      4.00 o
  -1   9   6      508.46      545.65     10.75 o
   0   9   6      649.69      743.78     13.13 o
   1   9   6       23.57       18.60      2.92 o
   2   9   6      237.95      259.56      7.70 o
   3   9   6       61.40       46.82      6.74 o
   4   9   6        5.56        9.60      6.30 o
   5   9   6       33.78       18.16      7.47 o
   6   9   6      133.29      147.94      9.87 o
   7   9   6        8.85        4.85     10.34 o
   8   9   6      311.23      265.87     15.09 o
   9   9   6      233.97      239.80     29.36 o
  10   9   6      325.62      295.68     16.56 o
  11   9   6        7.25       -8.54     14.02 o
  12   9   6       30.49       37.28     14.80 o
  13   9   6       80.00       98.59     20.24 o
  14   9   6       16.38       27.52     15.68 o
  15   9   6       39.97       41.81     17.96 o
  16   9   6        0.43        1.77     16.85 o
  17   9   6        0.21       -0.57     14.82 o
 -17  10   6       50.26       63.62      9.04 o
 -16  10   6       38.87       41.40      8.66 o
 -15  10   6       17.31       17.85      7.00 o
 -14  10   6        0.14        2.77      6.20 o
 -13  10   6       11.11        7.32      6.50 o
 -12  10   6       69.75       80.42      9.29 o
 -11  10   6       71.79       75.74      8.82 o
 -10  10   6      193.21      173.90      7.57 o
  -9  10   6       35.97       43.62      4.83 o
  -8  10   6      835.34      879.22     19.38 o
  -7  10   6        0.94        1.38      3.99 o
  -6  10   6      791.62      782.81     16.44 o
  -5  10   6      615.87      628.95     14.17 o
  -4  10   6      507.16      489.73     11.53 o
  -3  10   6       19.81       23.98      3.57 o
  -2  10   6      123.37      112.34      5.28 o
  -1  10   6        1.41        5.63      3.17 o
   0  10   6      126.37      112.13      5.22 o
   1  10   6      225.62      220.59      6.80 o
   2  10   6       14.83       13.31      2.99 o
   3  10   6      247.58      279.14      9.39 o
   4  10   6      312.55      262.38     11.49 o
   5  10   6        0.30        1.44      6.08 o
   6  10   6      177.87      154.84     21.03 o
   7  10   6      153.65      171.93     13.79 o
   8  10   6      256.44      243.86     15.94 o
   9  10   6        2.17        4.99      8.79 o
  10  10   6        0.01       -1.19      8.36 o
  11  10   6       14.00       15.80     10.59 o
  12  10   6       80.00       73.13     17.43 o
  13  10   6       24.07       32.75     16.85 o
  14  10   6       31.39       36.93     23.36 o
  15  10   6       30.05       54.55     18.67 o
  16  10   6        1.13      -12.04     20.25 o
  17  10   6       70.72       43.61     21.80 o
 -17  11   6        1.39        3.33      7.82 o
 -16  11   6        5.39       15.02      7.70 o
 -15  11   6      140.30      175.62     17.53 o
 -14  11   6       28.42       40.77      7.24 o
 -13  11   6      445.25      503.85     15.12 o
 -12  11   6        2.42        7.11      5.57 o
 -11  11   6        4.76        5.49      5.96 o
 -10  11   6       79.23       64.37      7.46 o
  -9  11   6      273.08      275.68     15.09 o
  -8  11   6        2.30       -2.61      4.00 o
  -7  11   6      332.68      344.67     12.73 o
  -6  11   6        6.51        0.76      5.22 o
  -5  11   6     1233.76     1227.40     22.29 o
  -4  11   6      576.38      602.17     14.21 o
  -3  11   6        0.81       -3.16      3.16 o
  -2  11   6      261.77      222.10      7.08 o
  -1  11   6        5.35       -3.83      3.83 o
   0  11   6      321.70      334.33     11.03 o
   1  11   6      360.57      370.99      9.08 o
   2  11   6       58.49       46.46      4.08 o
   3  11   6      575.24      523.81     19.52 o
   4  11   6      512.37      521.17     13.49 o
   5  11   6      144.39       97.97     22.58 o
   6  11   6       53.44       65.41     47.50 o
   7  11   6      637.78      684.70     33.69 o
   8  11   6       44.23       27.71     11.67 o
   9  11   6      594.27      593.05     24.02 o
  10  11   6        8.18       11.06      9.19 o
  11  11   6       66.86       70.25     11.85 o
  12  11   6        0.81       -8.84      8.84 o
  13  11   6       92.80      124.54     15.26 o
  14  11   6        2.64       -8.90     14.46 o
  15  11   6        0.52      -17.13     17.13 o
  16  11   6       10.31       25.03     18.67 o
 -16  12   6        0.01       -7.20      7.20 o
 -15  12   6        0.27        4.50      6.91 o
 -14  12   6       23.59       32.53      7.66 o
 -13  12   6        7.70       10.36      7.86 o
 -12  12   6        2.77        7.21      6.06 o
 -11  12   6      122.33      151.51     25.81 o
 -10  12   6       32.49       39.17      7.04 o
  -9  12   6       65.50       61.51      5.73 o
  -8  12   6        1.88       -0.41      4.56 o
  -7  12   6      246.01      234.56     13.96 o
  -6  12   6        1.48        1.19      4.54 o
  -5  12   6       44.93       60.95      9.37 o
  -4  12   6       22.57       33.56      7.43 o
  -3  12   6     1499.77     1527.17     27.49 o
  -2  12   6      194.68      207.07     10.53 o
  -1  12   6     1219.56     1252.28     19.95 o
   0  12   6      389.76      405.52     12.62 o
   1  12   6       58.48       51.13      4.76 o
   2  12   6       33.09       29.71      3.92 o
   3  12   6       10.23        8.54      4.68 o
   4  12   6       66.08       69.70      7.05 o
   5  12   6      680.92      728.64     25.73 o
   6  12   6       67.79       66.94     14.62 o
   7  12   6        0.04       10.05     10.82 o
   8  12   6       40.61       40.73     32.71 o
   9  12   6       23.74       -2.38     14.14 o
  10  12   6       14.20        6.49      9.77 o
  11  12   6        0.73       -8.92      8.92 o
  12  12   6       30.69       42.98     12.40 o
  13  12   6        9.32       25.64     14.15 o
  14  12   6        0.44        8.39     12.10 o
  15  12   6       66.70       69.57     22.29 o
  16  12   6       10.11      -12.46     18.69 o
 -15  13   6        0.00       -5.03      7.21 o
 -14  13   6      239.95      277.22     12.55 o
 -13  13   6       18.24       19.87      7.95 o
 -12  13   6        0.02       -0.40      6.51 o
 -11  13   6        0.19       11.12      6.53 o
 -10  13   6       71.71       58.44     16.86 o
  -9  13   6        1.65        0.49      4.89 o
  -8  13   6       28.96       27.60      5.57 o
  -7  13   6       39.57       51.68     10.93 o
  -6  13   6      723.74      761.47     19.17 o
  -5  13   6      245.12      267.98     10.16 o
  -4  13   6     1309.44     1353.38     31.49 o
  -3  13   6       68.33      101.97      6.88 o
  -2  13   6      459.81      566.55     13.95 o
  -1  13   6        3.83        8.25      4.64 o
   0  13   6      991.25      984.39     17.02 o
   1  13   6       81.40       62.82      5.28 o
   2  13   6      425.90      472.59     15.90 o
   3  13   6      385.96      397.85     15.29 o
   4  13   6       13.37        5.57      5.52 o
   5  13   6        0.01       -3.46      4.99 o
   6  13   6       13.67        6.09      8.76 o
   7  13   6       23.88       10.51     12.02 o
   8  13   6      241.63      196.87     21.89 o
   9  13   6        1.06       -0.56     11.27 o
  10  13   6      110.18      140.85     15.63 o
  11  13   6        7.09       23.73     11.29 o
  12  13   6       16.40        8.43     11.05 o
  13  13   6       56.32       84.61     15.03 o
  14  13   6       25.52       15.69     13.05 o
  15  13   6       12.18       22.55     13.73 o
 -15  14   6        0.18       -5.71      9.75 o
 -14  14   6        0.60        5.05      8.59 o
 -13  14   6        7.16       18.01      7.68 o
 -12  14   6        6.63       -7.42      7.42 o
 -11  14   6       18.90       16.34     10.79 o
 -10  14   6       83.01       97.15      9.45 o
  -9  14   6        0.34        6.01      5.58 o
  -8  14   6      233.39      306.07     17.68 o
  -7  14   6       87.14       95.85      7.25 o
  -6  14   6       33.99       45.30      9.38 o
  -5  14   6        2.17        2.40      4.40 o
  -4  14   6      114.87      108.02     10.69 o
  -3  14   6        0.16        6.26      4.62 o
  -2  14   6       65.08       60.12      6.01 o
  -1  14   6       14.63       18.75      6.38 o
   0  14   6      140.77      146.15      7.97 o
   1  14   6       50.02       71.97      7.25 o
   2  14   6       49.81       35.45      6.81 o
   3  14   6      591.04      566.79     29.00 o
   4  14   6        0.33       -4.58      5.58 o
   5  14   6       43.13       42.10      7.12 o
   6  14   6      248.92      278.75     26.42 o
   7  14   6      387.37      379.79     22.34 o
   8  14   6      215.14      255.79     31.93 o
   9  14   6       28.92       35.47     29.59 o
  10  14   6        1.36        0.93     14.83 o
  11  14   6       33.87       51.92     18.11 o
  12  14   6        4.57       10.76     22.43 o
  13  14   6        7.73       14.94     20.71 o
  14  14   6       17.88       12.15     13.73 o
 -14  15   6       69.17      114.28     19.96 o
 -13  15   6       48.07       57.92     12.45 o
 -12  15   6       42.45       45.79      9.30 o
 -11  15   6       60.89       82.77     10.46 o
 -10  15   6        7.76       -3.66      6.57 o
  -9  15   6        0.24       -6.16      6.16 o
  -8  15   6       11.51        9.13      5.48 o
  -7  15   6       73.29       56.55     10.39 o
  -6  15   6       40.78       54.82      6.22 o
  -5  15   6        7.47       -1.66      6.55 o
  -4  15   6       38.32       30.56      7.53 o
  -3  15   6        8.49       18.45      5.41 o
  -2  15   6       60.00       50.79      5.91 o
  -1  15   6        9.71       -0.21      4.39 o
   0  15   6       91.86      106.34     12.14 o
   1  15   6      319.61      289.30     11.43 o
   2  15   6        0.41       -5.12     10.12 o
   3  15   6      252.43      221.81     13.53 o
   4  15   6      315.17      325.63     15.06 o
   5  15   6        0.03        2.94      6.11 o
   6  15   6      127.64      107.20     10.14 o
   7  15   6      120.89      136.44     20.03 o
   8  15   6      129.83      212.86     38.16 o
   9  15   6       81.06       64.55     35.04 o
  10  15   6        4.05        7.27     15.32 o
  11  15   6        6.51        8.59     40.49 o
  12  15   6      114.30      170.57     26.48 o
  13  15   6        4.72      -10.90     17.13 o
 -13  16   6        2.41        3.11     10.90 o
 -12  16   6       13.64       10.43      8.68 o
 -11  16   6       13.87       15.05      8.32 o
 -10  16   6        0.35       -7.19      7.19 o
  -9  16   6       15.20        5.97      7.62 o
  -8  16   6       29.87       38.51      9.77 o
  -7  16   6        3.68        1.65      5.33 o
  -6  16   6        7.34        7.19      5.01 o
  -5  16   6       27.33       36.33      6.49 o
  -4  16   6       16.51       22.16      5.50 o
  -3  16   6       36.54       27.35      5.81 o
  -2  16   6       60.38       71.21      6.74 o
  -1  16   6      113.94      116.09      8.51 o
   0  16   6        8.02       15.53     12.14 o
   1  16   6       36.11       25.83      6.07 o
   2  16   6        5.79       -5.59      6.63 o
   3  16   6       26.61       15.12      7.38 o
   4  16   6       10.16       10.01      7.46 o
   5  16   6       90.91      114.48     18.17 o
   6  16   6        1.59       -0.39      7.67 o
   7  16   6       51.38       78.92     23.36 o
   8  16   6       79.03      126.89     21.44 o
   9  16   6      114.88      105.23     29.59 o
  10  16   6       51.79       91.10     20.42 o
  11  16   6        5.28      -14.54     16.72 o
  12  16   6        8.13        4.67     20.25 o
 -11  17   6       26.15        6.09      8.44 o
 -10  17   6       23.01       30.70      9.14 o
  -9  17   6       19.47       25.57      8.06 o
  -8  17   6        3.22       -5.68      5.68 o
  -7  17   6        3.67        4.90      5.97 o
  -6  17   6        2.43        2.39      7.55 o
  -5  17   6        5.85        1.03      5.50 o
  -4  17   6       24.48       18.26      5.86 o
  -3  17   6        3.93       -3.06      6.07 o
  -2  17   6        0.69       -1.51      5.57 o
  -1  17   6        1.14        5.16      6.28 o
   0  17   6        2.15       -5.00     11.46 o
   1  17   6       28.33       38.32     10.23 o
   2  17   6        0.50       -4.43      7.33 o
   3  17   6        0.09       -1.84     10.90 o
   4  17   6        1.28       -7.39      7.39 o
   5  17   6        4.90        7.34      8.51 o
   6  17   6       14.23       22.29      9.01 o
   7  17   6       71.41       69.77     13.87 o
   8  17   6       11.75       23.87     29.59 o
   9  17   6       22.87       29.59     17.96 o
  10  17   6       31.24       17.13     20.25 o
  11  17   6        9.56       12.46     20.25 o
 -10  18   6        7.92        6.53      8.47 o
  -9  18   6        8.87       15.49     10.12 o
  -8  18   6        8.66       -3.76      8.06 o
  -7  18   6       36.81       27.45      7.13 o
  -6  18   6        9.72       17.59      6.73 o
  -5  18   6        2.92       -2.56      6.00 o
  -4  18   6       76.46       93.66     15.83 o
  -3  18   6       61.11       55.10      8.36 o
  -2  18   6       39.68       34.64      7.40 o
  -1  18   6        1.78       -5.77      5.77 o
   0  18   6       38.59       50.36     12.73 o
   1  18   6        4.91       17.13      8.68 o
   2  18   6       39.37       40.49     21.80 o
   3  18   6        3.76       -3.34      8.68 o
   4  18   6        6.83       19.40     14.80 o
   5  18   6       17.74       -1.95      8.87 o
   6  18   6       26.75       20.86      9.17 o
   7  18   6       21.95       17.55     11.11 o
   8  18   6       12.74        5.22     17.80 o
   9  18   6       70.64       54.51     23.36 o
  -8  19   6        2.99      -11.18     11.68 o
  -7  19   6       39.94       46.67      9.16 o
  -6  19   6       14.77       30.56      8.36 o
  -5  19   6        0.07        9.54      7.60 o
  -4  19   6        6.23        1.22      7.32 o
  -3  19   6        2.47       -4.53      6.79 o
  -2  19   6        9.76        5.78      7.08 o
  -1  19   6       14.42        6.67      6.71 o
   0  19   6        0.89       12.83     10.16 o
   1  19   6        9.42       11.47      8.75 o
   2  19   6        8.42       40.74     11.48 o
   3  19   6       15.14        5.52     28.03 o
   4  19   6       22.03       18.44     10.16 o
   5  19   6       47.50       36.27     11.57 o
   6  19   6        4.06       -3.11     10.90 o
   7  19   6        1.65        3.11     10.90 o
   8  19   6        0.00       15.57     12.46 o
  -5  20   6       34.52       31.15     12.46 o
  -4  20   6        2.86        1.45      8.20 o
  -3  20   6       66.51       47.80     10.90 o
  -2  20   6        2.16        4.05      9.34 o
  -1  20   6       90.94      104.35     15.57 o
   0  20   6       13.22        7.79     10.90 o
   1  20   6       10.14       17.13     10.90 o
   2  20   6        4.40        6.23     10.90 o
   3  20   6        2.20       -6.23     10.90 o
   4  20   6        2.92        6.23     10.90 o
   5  20   6       37.71       59.18     14.02 o
 -19   0   7       50.42       60.76     14.12 o
 -17   0   7       72.99       61.12      9.56 o
 -15   0   7       55.52       49.62      8.18 o
 -13   0   7      140.43      133.85     13.19 o
 -11   0   7       16.34       17.54      8.71 o
  -9   0   7      509.43      484.45     18.66 o
  -7   0   7       58.19       74.95      5.62 o
  -5   0   7     1003.71      901.22     20.05 o
  -3   0   7      100.44      114.15      6.56 o
  -1   0   7      787.10      893.31     25.92 o
   1   0   7     5132.52     4964.03    105.56 o
   3   0   7     1098.89     1272.62     46.95 o
   5   0   7     3107.46     2885.71     57.61 o
   7   0   7     4380.00     4475.58    153.41 o
   9   0   7     1908.42     1918.83     68.53 o
  11   0   7      461.38      440.77     29.59 o
  13   0   7       48.53       82.67     12.11 o
  15   0   7        0.15       -8.20      8.20 o
  17   0   7        5.93        7.49     11.52 o
  19   0   7       17.10       15.57     18.69 o
 -19   1   7       37.98       51.15      9.59 o
 -18   1   7        4.43       -6.69      6.69 o
 -17   1   7        0.00       -3.39      6.18 o
 -16   1   7        1.49       -1.23      6.04 o
 -15   1   7      110.77      106.99      7.10 o
 -14   1   7        3.07       -0.75      5.22 o
 -13   1   7      482.95      474.82     11.54 o
 -12   1   7      126.25      110.58      6.15 o
 -11   1   7       88.98      102.41      5.96 o
 -10   1   7      191.86      213.22      5.73 o
  -9   1   7       40.38       18.08      3.31 o
  -8   1   7      203.94      212.31      5.38 o
  -7   1   7      386.20      398.99      7.47 o
  -6   1   7       43.73       45.86      3.53 o
  -5   1   7       23.10       47.02      3.81 o
  -4   1   7      119.54      132.02      4.91 o
  -3   1   7       72.55       73.49      3.92 o
  -2   1   7      724.55      747.82     11.58 o
  -1   1   7      430.96      466.64     12.10 o
   0   1   7     3178.33     3186.97     56.95 o
   1   1   7    10253.40    11712.70    163.12 o
   2   1   7       99.82       94.66      4.65 o
   3   1   7     5096.61     5080.65     62.30 o
   4   1   7     2176.14     2361.30     35.52 o
   5   1   7      245.66      257.32     10.90 o
   6   1   7      612.83      551.50     16.07 o
   7   1   7        3.89       -0.81      8.27 o
   8   1   7        2.54        3.86      5.24 o
   9   1   7      111.41       98.14     13.22 o
  10   1   7      503.70      509.28     26.53 o
  11   1   7      268.13      297.91     13.43 o
  12   1   7      216.80      181.62     11.62 o
  13   1   7      367.73      343.73     13.81 o
  14   1   7        8.64        7.25      6.40 o
  15   1   7        2.25        4.81     13.49 o
  16   1   7        0.63       -6.16      7.11 o
  17   1   7        2.76       -0.78      7.79 o
  18   1   7        5.74        8.01     10.17 o
  19   1   7        9.58       31.67     11.69 o
 -19   2   7        7.64       14.69      7.76 o
 -18   2   7       75.80       91.61      9.08 o
 -17   2   7       14.08       14.84      6.46 o
 -16   2   7       23.18       29.07      6.23 o
 -15   2   7       56.58       39.34      5.54 o
 -14   2   7       21.49       11.80      5.79 o
 -13   2   7        0.27       -3.67      4.18 o
 -12   2   7      120.52      106.54      6.22 o
 -11   2   7       44.54       43.46      7.41 o
 -10   2   7      135.20      129.74      5.25 o
  -9   2   7     1464.66     1497.29     17.54 o
  -8   2   7      674.30      631.33     10.82 o
  -7   2   7      967.66      945.36     12.70 o
  -6   2   7       80.21       72.67      3.81 o
  -5   2   7       65.44       58.64      3.96 o
  -4   2   7     1611.99     1531.55     20.83 o
  -3   2   7      138.66      118.78      4.49 o
  -2   2   7       33.41       40.86      3.58 o
  -1   2   7     1128.96     1125.58     18.83 o
   0   2   7      505.65      322.74      7.72 o
   1   2   7        4.64        9.34      5.40 o
   2   2   7      495.99      657.27     17.28 o
   3   2   7      104.65      158.21      9.65 o
   4   2   7     2570.07     3004.21     49.35 o
   5   2   7     1082.67     1145.82     24.29 o
   6   2   7      775.23      761.26     20.78 o
   7   2   7       11.40       17.33      3.99 o
   8   2   7      951.73      994.96     22.48 o
   9   2   7      904.46      888.24     23.38 o
  10   2   7       91.86       93.92      8.56 o
  11   2   7      276.19      310.96     20.23 o
  12   2   7      106.17      137.81     10.07 o
  13   2   7        0.20       -5.42      6.56 o
  14   2   7        2.88       -5.29      5.83 o
  15   2   7        0.01        1.88      6.32 o
  16   2   7       42.30       39.20      8.35 o
  17   2   7       26.97        9.93      9.26 o
  18   2   7        1.21       -4.72      9.81 o
  19   2   7       13.94       30.46     20.25 o
 -19   3   7        2.26        7.13      7.56 o
 -18   3   7       38.51       45.50      8.91 o
 -17   3   7       11.85       16.61      6.41 o
 -16   3   7        2.81       -5.31      5.31 o
 -15   3   7        5.75        4.40      5.38 o
 -14   3   7       35.17       47.53      5.65 o
 -13   3   7       76.30       71.42      5.95 o
 -12   3   7      852.91      782.07     14.86 o
 -11   3   7      306.20      278.91     11.49 o
 -10   3   7      274.24      275.92      6.95 o
  -9   3   7       77.67       72.77      3.52 o
  -8   3   7      611.48      515.42      9.29 o
  -7   3   7      199.74      202.16      5.91 o
  -6   3   7      104.29       85.38      4.53 o
  -5   3   7        3.78        4.14      2.51 o
  -4   3   7      962.23      958.34     14.79 o
  -3   3   7      137.37      148.11      8.57 o
  -2   3   7       90.25      155.10      5.78 o
  -1   3   7      775.14      907.28     18.12 o
   0   3   7     9055.74     9754.29    110.79 o
   1   3   7      316.06      378.61     14.39 o
   2   3   7     1520.33     1582.41     25.12 o
   3   3   7       93.87      140.35      7.79 o
   4   3   7     1554.38     1540.15     24.34 o
   5   3   7       13.64       10.71      3.01 o
   6   3   7        2.76       -0.11      3.14 o
   7   3   7      198.25      203.16      8.30 o
   8   3   7       14.73       20.89      4.80 o
   9   3   7      141.21      162.95      8.91 o
  10   3   7        0.02       -6.74      6.74 o
  11   3   7       96.15      106.97     11.77 o
  12   3   7      979.98      918.61     23.37 o
  13   3   7       36.62       31.74      7.94 o
  14   3   7      220.46      236.40     14.40 o
  15   3   7       11.75        6.36      7.87 o
  16   3   7        1.55       -8.09      8.09 o
  17   3   7        0.47       -5.45     11.01 o
  18   3   7        3.18       -9.34     12.11 o
  19   3   7        5.61       -0.52     13.08 o
 -19   4   7       21.29       22.68      8.28 o
 -18   4   7       13.21        3.43      7.07 o
 -17   4   7       20.33        2.59      6.22 o
 -16   4   7       15.32        2.89      6.52 o
 -15   4   7       55.63       48.37      7.64 o
 -14   4   7      373.26      376.06     13.78 o
 -13   4   7        5.11        4.19      6.18 o
 -12   4   7       34.73       24.97      4.81 o
 -11   4   7       47.18       48.52      5.16 o
 -10   4   7      614.41      666.38     11.43 o
  -9   4   7        2.99        3.24      2.27 o
  -8   4   7     1067.91     1039.90     13.70 o
  -7   4   7        5.10        9.14      2.76 o
  -6   4   7      720.29      673.50     13.12 o
  -5   4   7      152.32      136.86      6.44 o
  -4   4   7      133.50      118.49      4.90 o
  -3   4   7     2637.77     2731.10     33.61 o
  -2   4   7       34.72       54.80      5.32 o
  -1   4   7      119.61      201.89      6.18 o
   0   4   7      492.33      349.01     12.14 o
   1   4   7     1686.56     1974.62     35.99 o
   2   4   7      951.68      939.35     39.69 o
   3   4   7      117.18      125.06      6.68 o
   4   4   7      106.05       91.85      9.23 o
   5   4   7      216.03      219.74      8.46 o
   6   4   7      126.00      134.48      7.22 o
   7   4   7        0.96        5.35      3.83 o
   8   4   7     1580.19     1658.54     28.65 o
   9   4   7        6.22        5.78      5.34 o
  10   4   7      414.33      396.01     13.08 o
  11   4   7      105.04      103.97      8.37 o
  12   4   7      119.10       94.41      8.50 o
  13   4   7       92.79       77.09      8.66 o
  14   4   7      103.23       98.53     12.67 o
  15   4   7       14.05       12.46     15.57 o
  16   4   7       14.28       11.68     12.11 o
  17   4   7       44.68       74.32     20.25 o
  18   4   7       49.37       66.11     24.92 o
  19   4   7        8.18       25.70     15.42 o
 -19   5   7       40.90       54.85      9.13 o
 -18   5   7        2.18        6.45      7.26 o
 -17   5   7       71.44       58.52      8.09 o
 -16   5   7       61.73       67.19      7.61 o
 -15   5   7       29.22       17.75      6.00 o
 -14   5   7       46.81       65.65      6.95 o
 -13   5   7      223.59      203.98      9.96 o
 -12   5   7      283.00      326.18     13.95 o
 -11   5   7       46.48       45.05      5.11 o
 -10   5   7        0.29       -2.30      2.87 o
  -9   5   7      127.44      108.63      4.92 o
  -8   5   7      170.50      157.14      5.09 o
  -7   5   7        2.40        3.77      2.62 o
  -6   5   7       53.26       59.08      3.70 o
  -5   5   7     1300.13     1345.34     17.30 o
  -4   5   7      894.53      976.25     17.95 o
  -3   5   7       35.72       37.34      3.58 o
  -2   5   7     2167.47     2563.08     32.91 o
  -1   5   7       42.37       50.75      3.20 o
   0   5   7        2.93        4.50      2.70 o
   1   5   7     2509.44     2797.90     45.07 o
   2   5   7      149.99      140.13      6.77 o
   3   5   7       52.45       41.38      5.39 o
   4   5   7     1121.53     1106.97     21.74 o
   5   5   7       18.15       17.73      5.67 o
   6   5   7        0.47        1.36      4.47 o
   7   5   7      218.17      212.82      9.13 o
   8   5   7       37.43       53.26      5.82 o
   9   5   7      423.37      460.98     13.32 o
  10   5   7        0.07        5.72      5.66 o
  11   5   7      518.20      508.62     15.47 o
  12   5   7       20.75        8.28      6.23 o
  13   5   7        0.29       -1.33     12.67 o
  14   5   7      222.54      207.12     23.82 o
  15   5   7       71.44       86.40     19.36 o
  16   5   7       18.42       -7.79     15.57 o
  17   5   7       11.77       28.03     13.22 o
  18   5   7        0.58        3.89     13.22 o
 -19   6   7       37.05       31.43      8.59 o
 -18   6   7        0.11        8.33      7.61 o
 -17   6   7       31.77       23.23      7.41 o
 -16   6   7        1.42        2.80      6.43 o
 -15   6   7       76.21       68.59      7.52 o
 -14   6   7       13.25        5.72      5.60 o
 -13   6   7       17.08       13.38      5.49 o
 -12   6   7        1.70       -4.29      4.29 o
 -11   6   7       31.88       24.63      5.32 o
 -10   6   7        1.46       -1.98      3.21 o
  -9   6   7       20.56       23.55      4.37 o
  -8   6   7       67.62       49.57      3.44 o
  -7   6   7       20.62       51.81      3.75 o
  -6   6   7      466.73      441.70      8.83 o
  -5   6   7        0.74       -0.91      2.38 o
  -4   6   7      929.04     1050.25     14.52 o
  -3   6   7        2.72        3.39      2.56 o
  -2   6   7      320.07      349.55      7.29 o
  -1   6   7      307.33      229.53      5.56 o
   0   6   7      528.15      652.65     11.93 o
   1   6   7     1303.83     1426.09     27.20 o
   2   6   7      355.40      417.80     11.97 o
   3   6   7      492.38      505.21     25.19 o
   4   6   7      147.46      129.75      8.99 o
   5   6   7        1.28       -3.12      3.12 o
   6   6   7      150.20      172.61     11.19 o
   7   6   7      740.96      815.00     20.14 o
   8   6   7      384.03      348.80     13.70 o
   9   6   7       26.52       37.99      6.77 o
  10   6   7      377.27      375.98     15.25 o
  11   6   7       13.30       11.15      7.19 o
  12   6   7        0.69        2.88     12.39 o
  13   6   7       34.99       35.30     15.32 o
  14   6   7        6.85      -14.02     14.02 o
  15   6   7        0.50      -16.35     16.35 o
  16   6   7       35.74       38.49     17.35 o
  17   6   7      147.12      116.81     24.92 o
  18   6   7        6.65       27.20     21.03 o
 -18   7   7       18.84       24.12     11.61 o
 -17   7   7        1.68       -6.82      7.19 o
 -16   7   7        0.08       -1.68      6.23 o
 -15   7   7       53.97       40.45      7.13 o
 -14   7   7       36.87       48.17      6.92 o
 -13   7   7       18.74        8.22      7.59 o
 -12   7   7       17.70        9.79      5.50 o
 -11   7   7        7.65        3.65      4.83 o
 -10   7   7        3.32       -3.34      3.34 o
  -9   7   7       70.04       80.48      6.06 o
  -8   7   7        0.02        0.06      2.73 o
  -7   7   7       30.88       35.93      3.62 o
  -6   7   7      239.31      242.21      6.71 o
  -5   7   7       66.76       74.15      4.11 o
  -4   7   7        0.55        9.91      3.00 o
  -3   7   7       26.14       25.48      3.86 o
  -2   7   7       37.99       44.54      3.54 o
  -1   7   7     1411.72     1395.36     21.08 o
   0   7   7       55.96       89.46      5.69 o
   1   7   7      130.56      175.07     11.51 o
   2   7   7       65.37       88.33      6.97 o
   3   7   7     1249.22     1348.57     26.89 o
   4   7   7       40.15       53.24      7.92 o
   5   7   7       90.05       61.62      7.19 o
   6   7   7       82.30       73.58      7.41 o
   7   7   7        4.86       10.06      6.10 o
   8   7   7      930.97      787.62     27.95 o
   9   7   7        1.05        5.19      9.26 o
  10   7   7       55.24       45.04     13.61 o
  11   7   7      377.06      394.85     28.45 o
  12   7   7       21.89       14.13     12.67 o
  13   7   7      594.27      698.91     39.07 o
  14   7   7       10.17        9.83     14.18 o
  15   7   7       64.21       80.09     46.72 o
  16   7   7        2.61      -14.46     14.46 o
  17   7   7        0.23       11.74     17.27 o
  18   7   7       24.78       56.07     24.92 o
 -18   8   7        0.12       -7.13      7.13 o
 -17   8   7        0.15        2.34      7.07 o
 -16   8   7       13.83       11.83      6.98 o
 -15   8   7       67.31       73.48      8.07 o
 -14   8   7        3.10       -1.78      7.50 o
 -13   8   7       87.57       87.01      7.50 o
 -12   8   7        0.06        0.80      5.03 o
 -11   8   7        0.41        5.45      4.94 o
 -10   8   7      397.06      357.31     10.32 o
  -9   8   7      811.83      800.64     14.33 o
  -8   8   7       42.25       37.30      4.48 o
  -7   8   7       77.01       98.25      4.93 o
  -6   8   7        2.32       -0.37      2.75 o
  -5   8   7      788.36      822.03     15.18 o
  -4   8   7      185.99      238.18     11.03 o
  -3   8   7      883.38      848.00     15.30 o
  -2   8   7      194.80      226.78      7.93 o
  -1   8   7      467.88      386.78     10.84 o
   0   8   7      444.42      404.93      9.97 o
   1   8   7       13.20       17.25      3.40 o
   2   8   7       60.82      110.56      8.77 o
   3   8   7       76.70       61.87      6.62 o
   4   8   7     1335.99     1343.63     33.70 o
   5   8   7     1148.18     1175.20     31.02 o
   6   8   7        0.04        1.26      5.73 o
   7   8   7      690.36      685.29     19.08 o
   8   8   7        0.01       -0.01      6.89 o
   9   8   7      813.42      757.59     35.37 o
  10   8   7      229.39      222.48     65.41 o
  11   8   7      441.26      440.36     51.40 o
  12   8   7       12.85       19.64     22.58 o
  13   8   7       69.45       70.49     17.96 o
  14   8   7       11.89       19.76     14.18 o
  15   8   7      133.15      127.34     23.68 o
  16   8   7       50.43       70.09     20.90 o
  17   8   7       61.68       80.21     22.29 o
  18   8   7       30.44       51.40     23.36 o
 -18   9   7       21.82       46.72     15.57 o
 -17   9   7        0.29       -6.43      7.50 o
 -16   9   7       11.90       13.69      7.26 o
 -15   9   7       43.05       54.37     11.54 o
 -14   9   7        3.39       -3.24      5.66 o
 -13   9   7       40.31       47.92      7.13 o
 -12   9   7       44.14       38.41      6.33 o
 -11   9   7        6.15        5.31      5.34 o
 -10   9   7       24.11       21.21      4.50 o
  -9   9   7       90.48       99.28      5.96 o
  -8   9   7      149.47      149.69      6.71 o
  -7   9   7     1477.06     1533.39     23.51 o
  -6   9   7      102.79      111.10      6.35 o
  -5   9   7       96.17       76.73      7.55 o
  -4   9   7      238.63      256.70     10.91 o
  -3   9   7       30.43       20.32      3.45 o
  -2   9   7       42.26       64.43      4.06 o
  -1   9   7       39.09       42.56      4.07 o
   0   9   7      168.40      162.78      8.59 o
   1   9   7      131.70      111.92      8.39 o
   2   9   7     1362.01     1312.74     34.62 o
   3   9   7      480.87      491.19     18.21 o
   4   9   7        2.10       -4.95      4.95 o
   5   9   7      214.49      175.32     13.01 o
   6   9   7      114.50       91.50     11.47 o
   7   9   7      499.15      514.86     23.83 o
   8   9   7       44.88       55.77     10.35 o
   9   9   7      140.18      120.10     11.67 o
  10   9   7      215.85      173.74     30.37 o
  11   9   7      229.40      223.46     31.93 o
  12   9   7      131.55      131.85     20.99 o
  13   9   7       38.46       31.86     22.58 o
  14   9   7      154.68      173.78     23.68 o
  15   9   7        3.64       25.85     17.18 o
  16   9   7        7.31       30.79     17.08 o
  17   9   7        0.38       -4.98     17.18 o
 -17  10   7       25.72       40.29      9.05 o
 -16  10   7      124.18      148.68     10.63 o
 -15  10   7        0.56        1.73     10.61 o
 -14  10   7       82.26      100.86     11.56 o
 -13  10   7       31.02       35.17      6.76 o
 -12  10   7        7.29       -4.95      4.95 o
 -11  10   7       81.30       85.16      7.49 o
 -10  10   7      132.72      140.10      7.27 o
  -9  10   7       85.05       70.59      6.99 o
  -8  10   7        3.12        0.51      4.41 o
  -7  10   7       86.99       92.67      7.87 o
  -6  10   7      533.98      483.82     13.01 o
  -5  10   7       10.18        2.00      4.78 o
  -4  10   7      267.77      258.77      8.54 o
  -3  10   7      116.21      140.46      6.84 o
  -2  10   7       17.12       16.30      3.48 o
  -1  10   7     1317.92     1358.73     20.93 o
   0  10   7      646.05      649.12     14.39 o
   1  10   7      215.81      238.43      7.29 o
   2  10   7      870.70      783.50     16.85 o
   3  10   7       59.75       41.68      6.84 o
   4  10   7       17.73       23.79      6.71 o
   5  10   7      344.79      378.34     25.73 o
   6  10   7      154.66      173.62     35.04 o
   7  10   7      354.60      338.73     18.17 o
   8  10   7     1006.43     1059.92     30.78 o
   9  10   7        2.81        6.03     13.90 o
  10  10   7        0.09       -0.94      8.24 o
  11  10   7       60.32       74.78     16.16 o
  12  10   7        1.49      -10.79     11.48 o
  13  10   7       25.74       27.58     16.41 o
  14  10   7        3.40       14.75     21.03 o
  15  10   7        5.20        2.03     15.68 o
  16  10   7       27.93       27.81     19.36 o
  17  10   7        3.32        4.67     18.69 o
 -16  11   7        1.06       -3.10      7.34 o
 -15  11   7       14.83       27.03      7.74 o
 -14  11   7      115.29      135.60      9.79 o
 -13  11   7        1.11        1.19      5.88 o
 -12  11   7       35.49       46.07      6.83 o
 -11  11   7        4.03        3.96      5.61 o
 -10  11   7        0.47       -1.12      3.78 o
  -9  11   7       17.58       12.86      4.54 o
  -8  11   7       15.00        7.92      4.66 o
  -7  11   7      134.88      120.05      8.76 o
  -6  11   7      190.98      182.96     15.48 o
  -5  11   7      473.55      504.23     16.70 o
  -4  11   7      426.72      500.61     13.11 o
  -3  11   7        0.03       -3.34      3.34 o
  -2  11   7      563.95      639.93     12.44 o
  -1  11   7      213.04      182.09      8.53 o
   0  11   7       24.60       41.45      4.46 o
   1  11   7      101.19       85.85      5.03 o
   2  11   7      730.46      804.05     17.41 o
   3  11   7        0.07       -4.01      4.01 o
   4  11   7     1335.48     1404.77     28.49 o
   5  11   7      190.23      203.19     14.45 o
   6  11   7       32.90       19.80     11.21 o
   7  11   7      128.51      156.46     19.02 o
   8  11   7      487.44      430.37     30.59 o
   9  11   7      210.57      203.42     16.01 o
  10  11   7       67.05       58.63     15.65 o
  11  11   7       74.50       71.48     12.67 o
  12  11   7       13.01       27.27     13.40 o
  13  11   7       10.26        2.36     14.28 o
  14  11   7       43.80       57.55     20.59 o
  15  11   7       14.62       21.57     17.08 o
  16  11   7       40.94       35.82     21.80 o
 -16  12   7       44.52       77.40      9.32 o
 -15  12   7       48.88       52.70     11.38 o
 -14  12   7       40.88       46.18      7.79 o
 -13  12   7        6.23       14.89      6.68 o
 -12  12   7        0.44       -5.62      5.62 o
 -11  12   7       15.26       29.15      6.50 o
 -10  12   7      196.07      187.44      8.33 o
  -9  12   7       17.17       14.49      5.40 o
  -8  12   7      113.00      126.68      7.77 o
  -7  12   7      263.17      296.72     15.18 o
  -6  12   7       33.11       45.49      6.73 o
  -5  12   7      109.05       99.42      7.61 o
  -4  12   7      888.02      860.89     17.22 o
  -3  12   7       30.14       27.53      6.33 o
  -2  12   7     1355.92     1397.87     25.93 o
  -1  12   7      326.10      401.50     10.16 o
   0  12   7       64.65       72.21      5.43 o
   1  12   7       12.65       17.45      3.77 o
   2  12   7        3.01       -0.38      4.12 o
   3  12   7       80.30       83.63     11.63 o
   4  12   7      166.79      157.31     10.12 o
   5  12   7       79.58       79.35     11.02 o
   6  12   7       18.48       14.42      8.90 o
   7  12   7      277.81      306.91     35.04 o
   8  12   7      260.34      308.74     25.92 o
   9  12   7      153.86      208.12     17.12 o
  10  12   7        5.70       11.61      9.83 o
  11  12   7        0.65       -1.30     10.32 o
  12  12   7        0.59        4.66     11.38 o
  13  12   7        0.86       11.21     11.42 o
  14  12   7       25.23       34.04     19.36 o
  15  12   7        1.88      -15.11     15.78 o
 -15  13   7        7.59        9.73      9.05 o
 -14  13   7       38.32       52.02      8.12 o
 -13  13   7       10.76       15.82      6.94 o
 -12  13   7       14.69       10.91      6.45 o
 -11  13   7       14.01        1.74      6.63 o
 -10  13   7        7.19       -2.32      6.73 o
  -9  13   7       28.44       38.29      6.07 o
  -8  13   7       29.11       25.04      7.93 o
  -7  13   7       84.61       91.71      7.30 o
  -6  13   7      139.25      125.49      7.81 o
  -5  13   7      303.25      302.46     10.46 o
  -4  13   7       28.74       27.54      5.85 o
  -3  13   7      140.61      123.78      7.65 o
  -2  13   7      194.52      208.28      9.61 o
  -1  13   7     1866.01     1908.35     29.00 o
   0  13   7      268.74      299.11     15.45 o
   1  13   7      699.22      740.97     14.90 o
   2  13   7      127.90      107.00      7.59 o
   3  13   7      180.96      200.41     15.06 o
   4  13   7      240.99      202.67     10.90 o
   5  13   7       60.42       14.80     11.52 o
   6  13   7       14.39       21.80     12.96 o
   7  13   7       38.62       17.37     13.21 o
   8  13   7        0.04      -10.82     10.82 o
   9  13   7        9.66        5.80     13.78 o
  10  13   7        5.54        6.28     13.78 o
  11  13   7       67.25      100.04     17.71 o
  12  13   7        4.58       -0.21     11.52 o
  13  13   7        2.09      -10.97     10.97 o
  14  13   7       44.08       47.94     15.14 o
  15  13   7        8.59       18.63     13.73 o
 -14  14   7        4.22        8.90      7.40 o
 -13  14   7       15.35       12.95      7.36 o
 -12  14   7       12.09       12.39      7.45 o
 -11  14   7       28.79       27.98      8.15 o
 -10  14   7       23.33       27.73      8.77 o
  -9  14   7       68.70       76.52      7.50 o
  -8  14   7       69.39       63.07      6.97 o
  -7  14   7      116.14      103.45      7.48 o
  -6  14   7        0.85       -0.40      4.56 o
  -5  14   7       50.06       56.95     10.97 o
  -4  14   7        1.02        2.97      5.04 o
  -3  14   7      650.28      726.35     17.81 o
  -2  14   7      131.85      145.15      7.81 o
  -1  14   7        0.40       -0.62      4.44 o
   0  14   7       98.56      134.60      7.53 o
   1  14   7      182.54      200.40      7.85 o
   2  14   7      300.89      321.19     15.87 o
   3  14   7      111.23       99.48     16.47 o
   4  14   7      220.41      260.84     16.69 o
   5  14   7        4.28        3.30      6.54 o
   6  14   7       67.95       50.76     23.36 o
   7  14   7      251.73      256.49     25.23 o
   8  14   7        0.17        0.00     13.21 o
   9  14   7       43.71       39.69     16.57 o
  10  14   7       14.46       -1.56     13.61 o
  11  14   7        6.41        0.78     30.37 o
  12  14   7        0.08       26.89     17.91 o
  13  14   7        0.02      -12.31     12.56 o
  14  14   7        0.90       31.15     15.42 o
 -13  15   7       33.53       45.95     12.23 o
 -12  15   7        7.87       -4.26      9.22 o
 -11  15   7        3.17       -0.77      6.86 o
 -10  15   7       10.83        0.81      6.92 o
  -9  15   7       12.91       21.81      5.91 o
  -8  15   7       21.03       24.17      6.00 o
  -7  15   7       29.16       35.86      5.89 o
  -6  15   7       23.30       10.74      5.83 o
  -5  15   7        0.68       -4.71      4.71 o
  -4  15   7      304.99      310.69     15.34 o
  -3  15   7      360.20      367.32     14.98 o
  -2  15   7       75.03       92.38      7.47 o
  -1  15   7       76.64       96.73      7.05 o
   0  15   7       59.20       52.91     12.10 o
   1  15   7        4.96       -4.19     11.68 o
   2  15   7      197.62      212.45     22.54 o
   3  15   7      321.83      334.67     15.49 o
   4  15   7       81.58       95.04     16.14 o
   5  15   7      386.18      428.56     18.42 o
   6  15   7      280.49      235.19     52.18 o
   7  15   7        7.87       -9.53     13.24 o
   8  15   7       68.83       89.73     28.81 o
   9  15   7        3.24      -13.61     13.61 o
  10  15   7       18.20       22.68     29.59 o
  11  15   7       34.22       70.72     20.42 o
  12  15   7        2.76       -0.67     15.78 o
  13  15   7       21.33       21.80     20.25 o
 -12  16   7       13.69       17.20      8.47 o
 -11  16   7       28.96       25.89     12.87 o
 -10  16   7        7.38       -1.59      8.06 o
  -9  16   7        9.41        7.76      6.04 o
  -8  16   7       19.27        7.38     12.19 o
  -7  16   7        3.59       -1.28      5.00 o
  -6  16   7        5.48        2.76      5.73 o
  -5  16   7        1.62        4.30      5.64 o
  -4  16   7        6.07        8.44      5.18 o
  -3  16   7        5.71        4.92      5.92 o
  -2  16   7       15.21       11.39      5.61 o
  -1  16   7        1.04       -5.05      5.28 o
   0  16   7      113.84      100.07     11.84 o
   1  16   7       37.33       34.12     10.08 o
   2  16   7       24.94       25.25     11.68 o
   3  16   7       61.67       46.24      8.92 o
   4  16   7        1.98       -0.09      6.54 o
   5  16   7       71.82       79.15     15.12 o
   6  16   7       86.65       87.53     10.92 o
   7  16   7       60.62       61.06     18.63 o
   8  16   7      194.81      245.74     26.41 o
   9  16   7       38.02       28.77     17.96 o
  10  16   7        0.01       -6.27     15.57 o
  11  16   7       18.53       34.26     21.80 o
  12  16   7        0.69        4.67     17.13 o
 -11  17   7       13.15        8.72      9.36 o
 -10  17   7        4.56        9.65      8.56 o
  -9  17   7       38.61       42.21      9.23 o
  -8  17   7       88.25      115.04     17.76 o
  -7  17   7        0.51       -2.24      6.08 o
  -6  17   7        5.49        2.42      6.19 o
  -5  17   7      119.95      132.01      9.17 o
  -4  17   7        0.39        3.95      5.76 o
  -3  17   7      201.41      224.98     12.06 o
  -2  17   7       45.09       39.30      8.16 o
  -1  17   7       36.94       41.76      7.40 o
   0  17   7       24.83       30.70     10.08 o
   1  17   7        9.28        5.56      8.68 o
   2  17   7        0.16       -5.52      8.75 o
   3  17   7        1.25        3.59      8.81 o
   4  17   7       72.13       81.39     40.49 o
   5  17   7       52.31       55.12      9.96 o
   6  17   7       98.61      115.86     12.45 o
   7  17   7       64.70       54.71     28.81 o
   8  17   7       81.67       93.40     21.64 o
   9  17   7        5.72       27.62     18.83 o
  10  17   7       31.59       31.15     21.80 o
  -9  18   7        0.79        1.64     10.12 o
  -8  18   7       29.66       50.20     11.47 o
  -7  18   7        0.12        2.91      8.60 o
  -6  18   7       70.43       82.78      8.84 o
  -5  18   7       18.96        6.87      6.63 o
  -4  18   7       23.66       10.29      9.03 o
  -3  18   7        0.27       -2.34      6.36 o
  -2  18   7        2.85       -5.04      6.32 o
  -1  18   7       13.74        3.93      7.15 o
   0  18   7        1.39       -8.59      8.59 o
   1  18   7        1.28        7.25     10.90 o
   2  18   7       55.94      102.28     14.28 o
   3  18   7        0.06       -2.41      8.75 o
   4  18   7        1.81       -1.38     10.23 o
   5  18   7       17.41       12.90     10.16 o
   6  18   7        0.06        2.57      9.05 o
   7  18   7        0.17       19.21      9.99 o
   8  18   7       72.66       43.61     21.80 o
   9  18   7       31.71       56.07     24.92 o
  -7  19   7        0.24       -6.91      6.91 o
  -6  19   7        7.37       -4.26      8.20 o
  -5  19   7       59.74       47.89      9.31 o
  -4  19   7       47.61       50.26     11.11 o
  -3  19   7       32.61       29.28      8.31 o
  -2  19   7       77.84       65.58      9.58 o
  -1  19   7        7.62        6.79     10.90 o
   0  19   7        3.18       -9.34     16.35 o
   1  19   7       18.52        7.19     18.69 o
   2  19   7       44.37       31.54     10.34 o
   3  19   7        4.01       -1.12     10.16 o
   4  19   7       76.54       94.51     14.54 o
   5  19   7       17.56        9.34     12.46 o
   6  19   7       16.81       20.25     12.46 o
   7  19   7        0.72       -4.67     10.90 o
  -4  20   7       15.21       25.65      9.31 o
  -3  20   7       10.91        8.57      8.81 o
  -2  20   7       53.44       49.84     14.02 o
  -1  20   7        0.32        7.79     10.90 o
   0  20   7        7.80        4.67     10.90 o
   1  20   7        2.75       -7.79     10.90 o
   2  20   7        2.66       -9.34      9.34 o
   3  20   7        0.63       -9.34      9.34 o
   4  20   7        4.97        7.79     10.90 o
 -18   0   8        4.15        5.03     11.52 o
 -16   0   8        1.30        7.27      7.53 o
 -14   0   8      115.83      114.17      9.56 o
 -12   0   8        1.48       -1.11      5.39 o
 -10   0   8      154.88      133.15     10.34 o
  -8   0   8      956.70      924.44     18.12 o
  -6   0   8        2.21        5.35      4.32 o
  -4   0   8       43.03       36.47      5.13 o
  -2   0   8     1187.72      931.26     19.31 o
   0   0   8     3827.61     3993.91    100.10 o
   2   0   8    12238.89    12646.18    202.34 o
   4   0   8      337.04      254.98     21.92 o
   6   0   8     1174.84     1211.08     32.04 o
   8   0   8     1636.84     1671.19     62.30 o
  10   0   8      314.03      342.65     24.92 o
  12   0   8       69.03       32.34      9.31 o
  14   0   8       24.03       48.93     10.42 o
  16   0   8        0.14        9.52     19.47 o
  18   0   8       30.82       18.76     12.63 o
 -19   1   8       17.52       14.67      8.61 o
 -18   1   8       63.75       81.47     10.33 o
 -17   1   8        1.63        2.24      5.93 o
 -16   1   8        4.90        9.35      5.37 o
 -15   1   8        0.83        1.68      4.62 o
 -14   1   8        3.36       -4.46      4.46 o
 -13   1   8        4.15       -0.05      4.18 o
 -12   1   8       44.74       49.18      5.23 o
 -11   1   8        1.66       -3.76      3.76 o
 -10   1   8      496.10      493.33      8.60 o
  -9   1   8       16.91       11.26      2.86 o
  -8   1   8       89.57       96.83      4.47 o
  -7   1   8      426.13      439.30      9.11 o
  -6   1   8      301.84      297.97      7.94 o
  -5   1   8      825.28      818.41     13.69 o
  -4   1   8        2.21       -1.23      2.85 o
  -3   1   8      471.39      485.06      9.35 o
  -2   1   8       88.81      121.21      6.26 o
  -1   1   8        4.33        6.47      3.40 o
   0   1   8       78.28      109.43      4.64 o
   1   1   8     1954.49     2105.48     37.56 o
   2   1   8     4122.92     4463.45     61.44 o
   3   1   8      157.29      151.24      7.57 o
   4   1   8     2246.19     1984.87     34.13 o
   5   1   8      842.83      914.00     20.17 o
   6   1   8      210.53      199.44     12.59 o
   7   1   8        7.46       18.51      5.26 o
   8   1   8       85.85       90.86     10.40 o
   9   1   8      234.42      239.67     15.38 o
  10   1   8       43.96       31.95      6.24 o
  11   1   8      103.55       91.99      9.20 o
  12   1   8      232.50      237.28     19.58 o
  13   1   8        2.37       -0.65      5.62 o
  14   1   8        1.25        3.68      6.27 o
  15   1   8        4.74        6.23      7.01 o
  16   1   8       19.94       20.29      7.57 o
  17   1   8        0.18       -2.62      7.63 o
  18   1   8        0.42       21.67     12.63 o
  19   1   8        7.16      -11.68     13.22 o
 -19   2   8        6.93       -0.83      7.71 o
 -18   2   8        4.64       -1.98      8.06 o
 -17   2   8        4.67       -6.54      8.07 o
 -16   2   8        9.12        5.59      5.96 o
 -15   2   8       37.45       27.68      5.53 o
 -14   2   8       58.39       57.85      5.94 o
 -13   2   8       19.44        6.77      4.65 o
 -12   2   8        0.00       -4.64      4.64 o
 -11   2   8        0.02       -3.90      3.90 o
 -10   2   8       21.18       18.99      3.24 o
  -9   2   8      371.63      351.30      8.03 o
  -8   2   8      535.21      579.11      9.77 o
  -7   2   8        0.17        1.29      2.84 o
  -6   2   8       82.09       67.31      4.18 o
  -5   2   8       42.23       69.47      4.32 o
  -4   2   8       66.87       47.14      4.15 o
  -3   2   8      611.34      695.84     11.71 o
  -2   2   8      227.64      207.72     12.05 o
  -1   2   8     5773.24     6207.35     80.40 o
   0   2   8      229.66      312.30      8.95 o
   1   2   8      432.87      519.24     15.15 o
   2   2   8      128.87      111.69     12.36 o
   3   2   8       66.21       52.01      4.99 o
   4   2   8       61.65       39.05      5.55 o
   5   2   8      377.70      425.95     14.01 o
   6   2   8      107.92      102.88     11.91 o
   7   2   8       48.60       38.97      6.66 o
   8   2   8        5.36        9.04      4.68 o
   9   2   8      506.31      523.52     15.12 o
  10   2   8     1407.79     1504.63     31.04 o
  11   2   8      246.75      266.42     12.59 o
  12   2   8      659.20      659.66     32.39 o
  13   2   8       43.44       24.71      7.99 o
  14   2   8        0.60        8.47     13.24 o
  15   2   8      186.90      196.96     11.98 o
  16   2   8        1.32        1.88      7.99 o
  17   2   8       34.26       48.91     13.73 o
  18   2   8        0.48       10.12     12.11 o
  19   2   8        2.64        0.78     14.32 o
 -19   3   8       48.71       52.05     13.30 o
 -18   3   8        0.74       -6.78      6.78 o
 -17   3   8        6.88        9.24      6.57 o
 -16   3   8        2.66        3.09      5.96 o
 -15   3   8        0.05       -5.05      5.05 o
 -14   3   8        3.11       -0.50      4.46 o
 -13   3   8       63.57       55.78      5.76 o
 -12   3   8        0.14        1.58      4.16 o
 -11   3   8      222.97      275.90     11.41 o
 -10   3   8      343.80      320.91      8.00 o
  -9   3   8      138.54      153.44      5.37 o
  -8   3   8       73.97       86.92      4.30 o
  -7   3   8       41.41       62.32      5.00 o
  -6   3   8     1079.83     1120.39     16.06 o
  -5   3   8      316.54      332.14      8.24 o
  -4   3   8        3.16        0.92      2.78 o
  -3   3   8      173.69      147.92      5.36 o
  -2   3   8      220.08      225.09      7.39 o
  -1   3   8        3.25       16.66      3.54 o
   0   3   8      472.86      550.82     14.85 o
   1   3   8        1.36        1.79      4.38 o
   2   3   8      197.08      212.53     10.61 o
   3   3   8      305.59      303.13      9.45 o
   4   3   8        0.07        3.59      2.74 o
   5   3   8       98.03      105.36      6.91 o
   6   3   8      369.70      399.79     10.71 o
   7   3   8      204.84      251.05      9.44 o
   8   3   8     1367.10     1311.21     24.50 o
   9   3   8     1007.44      956.55     21.01 o
  10   3   8       70.87       83.70      9.77 o
  11   3   8       46.16       48.61      9.85 o
  12   3   8       62.72       69.02      8.16 o
  13   3   8      308.58      334.46     21.13 o
  14   3   8       12.40       10.63     14.80 o
  15   3   8       27.63       34.34     11.52 o
  16   3   8       58.19       71.72     14.80 o
  17   3   8        0.41       -4.82     13.24 o
  18   3   8        8.20       14.15     17.13 o
 -19   4   8        8.43       -2.82      7.45 o
 -18   4   8       29.63       26.14      7.83 o
 -17   4   8        1.05       -6.03      6.03 o
 -16   4   8       18.71       15.70      6.47 o
 -15   4   8        6.81       10.35      5.60 o
 -14   4   8        8.25        5.66      5.54 o
 -13   4   8      353.30      340.82     11.53 o
 -12   4   8        6.72        6.10      4.49 o
 -11   4   8      103.09       65.85      5.51 o
 -10   4   8        1.34        0.33      3.03 o
  -9   4   8        7.93        3.50      2.80 o
  -8   4   8      103.65      131.60      5.00 o
  -7   4   8       34.01       20.76      3.38 o
  -6   4   8      385.57      394.46      8.55 o
  -5   4   8        2.07        2.85      2.72 o
  -4   4   8       85.09       65.36      4.25 o
  -3   4   8      775.59      873.53     16.02 o
  -2   4   8      507.07      443.95     19.93 o
  -1   4   8      308.05      347.75      6.97 o
   0   4   8      564.33      546.73     15.57 o
   1   4   8     1626.55     1680.86     32.72 o
   2   4   8      317.49      315.81     15.84 o
   3   4   8      629.31      755.56     16.18 o
   4   4   8      643.50      551.17     27.86 o
   5   4   8       45.79       48.29      6.74 o
   6   4   8      242.62      209.37      8.09 o
   7   4   8      460.34      429.52     12.23 o
   8   4   8      127.24      115.62      9.93 o
   9   4   8     1488.53     1489.39     29.32 o
  10   4   8        0.10       -3.81      4.90 o
  11   4   8      228.27      214.26     13.42 o
  12   4   8      150.18      139.47     11.69 o
  13   4   8      813.63      890.04     26.99 o
  14   4   8        1.20        0.70     12.78 o
  15   4   8        5.67       -9.34     12.46 o
  16   4   8       31.08        6.23     17.13 o
  17   4   8       20.56       40.78     14.84 o
  18   4   8        1.49        7.01     13.22 o
 -19   5   8        7.61        4.28     11.66 o
 -18   5   8       22.95       15.82      7.85 o
 -17   5   8        7.04       11.84      6.82 o
 -16   5   8       56.30       61.66     11.31 o
 -15   5   8        0.09        5.05      5.75 o
 -14   5   8       10.07        5.28      5.57 o
 -13   5   8        3.41        0.38      5.10 o
 -12   5   8       62.20       51.25      6.25 o
 -11   5   8      327.82      303.99     10.33 o
 -10   5   8      216.49      191.04      6.43 o
  -9   5   8      231.44      208.95      5.92 o
  -8   5   8        7.04        1.61      3.18 o
  -7   5   8       27.75       26.53      3.90 o
  -6   5   8       29.73       20.04      3.65 o
  -5   5   8      275.96      235.06      6.77 o
  -4   5   8      137.68      134.99      5.24 o
  -3   5   8       19.04       16.94      3.56 o
  -2   5   8      163.80      104.21      5.78 o
  -1   5   8      874.51     1030.40     24.03 o
   0   5   8      111.67      114.15      8.10 o
   1   5   8      626.95      608.11     17.28 o
   2   5   8     1560.00     1500.47     31.25 o
   3   5   8      918.80      929.37     21.10 o
   4   5   8      246.18      286.07     10.63 o
   5   5   8      539.16      575.98     14.05 o
   6   5   8     1809.57     1813.50     43.99 o
   7   5   8       51.19       57.06     10.34 o
   8   5   8      360.56      356.56     20.46 o
   9   5   8      579.18      568.09     18.70 o
  10   5   8        7.39        3.80      6.72 o
  11   5   8       62.40       48.03      8.43 o
  12   5   8       18.54       19.79      9.53 o
  13   5   8      160.96      171.44     22.29 o
  14   5   8        0.23      -13.24     13.24 o
  15   5   8      153.31      133.25     22.29 o
  16   5   8      133.65      176.00     28.03 o
  17   5   8       28.78       17.13     18.69 o
  18   5   8        8.84        6.17     13.08 o
 -18   6   8       11.41       -0.06      8.10 o
 -17   6   8       11.29       10.89      7.20 o
 -16   6   8       38.29       34.31      7.24 o
 -15   6   8       14.35        7.46      6.37 o
 -14   6   8       58.06       59.89      7.20 o
 -13   6   8        0.62       -4.83      4.83 o
 -12   6   8       53.02       44.51      6.40 o
 -11   6   8       22.14       14.43      7.05 o
 -10   6   8        5.65        1.00      7.70 o
  -9   6   8      146.48      156.47      6.32 o
  -8   6   8       16.90       16.78      3.84 o
  -7   6   8       88.04       93.50      4.92 o
  -6   6   8        0.42       -2.73      2.73 o
  -5   6   8      295.78      316.18      7.55 o
  -4   6   8       57.86       50.21      4.43 o
  -3   6   8      325.44      339.14     11.55 o
  -2   6   8       17.32       24.38      4.10 o
  -1   6   8      202.29      161.84      4.84 o
   0   6   8     1371.32     1528.13     26.40 o
   1   6   8       12.68        7.06      3.92 o
   2   6   8      395.74      415.58     12.25 o
   3   6   8      174.75      132.62     12.14 o
   4   6   8       15.14        4.00      4.83 o
   5   6   8       21.83       16.72      5.12 o
   6   6   8        9.86        2.54      4.91 o
   7   6   8      702.61      737.87     26.74 o
   8   6   8      473.23      455.03     22.23 o
   9   6   8      217.36      196.79     16.97 o
  10   6   8       49.12       39.23      7.57 o
  11   6   8       93.72       95.42      9.83 o
  12   6   8      477.99      586.01     73.98 o
  13   6   8       88.81       95.18     18.36 o
  14   6   8       72.74       50.09     17.96 o
  15   6   8       25.69       12.50     15.78 o
  16   6   8        5.47        2.74     19.47 o
  17   6   8       18.19       35.82     21.80 o
  18   6   8       61.69       80.99     21.80 o
 -18   7   8       20.08       13.76     13.89 o
 -17   7   8        4.69       -0.77      6.96 o
 -16   7   8        6.87        4.54      6.29 o
 -15   7   8        5.55        6.64      6.31 o
 -14   7   8        0.11       -3.74      5.57 o
 -13   7   8       10.60        6.62      5.64 o
 -12   7   8        0.34       -1.51      4.83 o
 -11   7   8      231.67      214.39     12.41 o
 -10   7   8      185.38      173.61      6.88 o
  -9   7   8       68.44       67.66      5.08 o
  -8   7   8       75.81       73.74      4.66 o
  -7   7   8        0.02        7.83      3.13 o
  -6   7   8      121.10      176.08      7.58 o
  -5   7   8      220.13      265.94      8.88 o
  -4   7   8      997.78     1019.63     15.99 o
  -3   7   8       51.02       44.28      5.31 o
  -2   7   8      440.30      419.37      8.24 o
  -1   7   8      766.93      762.73     12.27 o
   0   7   8      222.95      224.69      6.62 o
   1   7   8      210.89      192.21      8.54 o
   2   7   8      132.43      123.66      7.71 o
   3   7   8       95.89      102.24      7.38 o
   4   7   8      689.75      773.27     30.29 o
   5   7   8      572.58      625.97     24.50 o
   6   7   8      448.84      501.63     16.52 o
   7   7   8     1116.89     1119.26     25.01 o
   8   7   8     1184.84     1126.08     35.61 o
   9   7   8      271.27      285.18     19.70 o
  10   7   8       18.63        3.15      9.84 o
  11   7   8       26.76        4.86     12.46 o
  12   7   8      583.40      666.01     37.47 o
  13   7   8       40.24       36.36     16.57 o
  14   7   8      174.17      178.85     24.61 o
  15   7   8        3.23       21.80     28.81 o
  16   7   8       49.81       69.21     18.84 o
  17   7   8       51.27       40.57     28.03 o
 -18   8   8       27.80       32.17     13.46 o
 -17   8   8        0.10       -1.85      6.86 o
 -16   8   8        6.14       18.37      7.34 o
 -15   8   8       24.26       28.44      7.83 o
 -14   8   8       74.79       76.28     15.58 o
 -13   8   8        0.09       -1.32      5.66 o
 -12   8   8        2.10       -5.38      5.38 o
 -11   8   8        3.71        7.13      5.57 o
 -10   8   8       67.59       63.99      6.93 o
  -9   8   8      121.89      165.05      6.72 o
  -8   8   8      821.33      855.55     15.02 o
  -7   8   8      203.53      214.81      7.08 o
  -6   8   8        5.68        0.50      3.39 o
  -5   8   8        4.68        7.76      3.41 o
  -4   8   8      112.04      169.35      6.54 o
  -3   8   8      172.31      176.18      6.53 o
  -2   8   8       20.63       17.06      3.56 o
  -1   8   8        9.59        3.18      3.11 o
   0   8   8      490.89      488.69     10.59 o
   1   8   8      190.80      237.13     10.81 o
   2   8   8     1689.13     1715.59     32.59 o
   3   8   8       96.09       94.46     13.04 o
   4   8   8      278.11      304.06     12.57 o
   5   8   8      226.36      234.78     15.60 o
   6   8   8      108.01       98.93      9.51 o
   7   8   8       12.70        7.82      6.88 o
   8   8   8      998.61     1024.31     24.94 o
   9   8   8      586.78      521.03     42.83 o
  10   8   8      705.44      725.56     37.03 o
  11   8   8      119.56      121.68     27.26 o
  12   8   8        0.61       -1.56     12.54 o
  13   8   8        2.62        8.54     25.70 o
  14   8   8       48.27       38.94     18.11 o
  15   8   8        9.36       -3.66     14.38 o
  16   8   8        6.04       11.17     18.24 o
  17   8   8        9.66       43.95     19.98 o
 -17   9   8       33.51       41.16      8.59 o
 -16   9   8        1.29       -0.35      7.26 o
 -15   9   8        4.78       -2.33      6.49 o
 -14   9   8       24.96       20.51      6.57 o
 -13   9   8        0.22        2.09      5.79 o
 -12   9   8      217.96      219.40     10.35 o
 -11   9   8        3.84       -5.30      5.30 o
 -10   9   8       44.84       56.83      5.36 o
  -9   9   8        0.08        3.06      3.77 o
  -8   9   8       75.51       66.20      5.30 o
  -7   9   8      289.59      244.41      8.04 o
  -6   9   8        6.07        4.09      4.61 o
  -5   9   8       44.80       58.60      7.21 o
  -4   9   8     1399.17     1435.05     22.94 o
  -3   9   8      452.15      517.77     12.22 o
  -2   9   8       14.55       11.30      3.42 o
  -1   9   8       17.23        7.96      3.37 o
   0   9   8      253.72      293.86     10.93 o
   1   9   8      132.31      120.43     13.94 o
   2   9   8      235.15      244.68     11.28 o
   3   9   8      181.61      200.63     10.33 o
   4   9   8      586.73      555.28     17.29 o
   5   9   8     1249.84     1345.21     43.94 o
   6   9   8       26.66       12.08      8.25 o
   7   9   8      678.47      680.72     23.15 o
   8   9   8       43.04       56.79      9.70 o
   9   9   8       26.56       23.88     11.87 o
  10   9   8       66.79       64.65     15.18 o
  11   9   8      406.13      362.69     29.45 o
  12   9   8      212.35      215.73     64.64 o
  13   9   8       30.70       54.52     27.26 o
  14   9   8       16.76       11.75     15.57 o
  15   9   8       20.08       11.97     16.97 o
  16   9   8       21.72       -0.84     17.08 o
  17   9   8       32.48       52.95     23.36 o
 -17  10   8       22.92       43.55      9.09 o
 -16  10   8        0.91        6.29      9.21 o
 -15  10   8       74.78       79.43      8.99 o
 -14  10   8        0.27       -5.57      5.57 o
 -13  10   8       27.41       38.12      8.48 o
 -12  10   8        6.08        8.57      7.66 o
 -11  10   8        3.11       -4.15      5.02 o
 -10  10   8      134.18      140.62      6.88 o
  -9  10   8       30.35       34.52      4.73 o
  -8  10   8      357.30      323.17     16.76 o
  -7  10   8      157.45      159.72      7.35 o
  -6  10   8        0.39       -3.03      4.11 o
  -5  10   8       63.79       66.00      5.85 o
  -4  10   8       56.93       42.63      5.77 o
  -3  10   8      109.27       77.35      5.75 o
  -2  10   8       16.24        7.55      3.67 o
  -1  10   8      520.98      520.88     12.13 o
   0  10   8      406.79      371.13      9.05 o
   1  10   8     1044.41     1071.51     20.88 o
   2  10   8       31.60       25.84      6.54 o
   3  10   8      386.87      411.95     20.01 o
   4  10   8       92.41      130.34     11.47 o
   5  10   8       65.60       74.63     10.90 o
   6  10   8        7.79        9.84      9.80 o
   7  10   8      710.41      751.02     32.38 o
   8  10   8      444.52      415.81     33.42 o
   9  10   8       25.26       23.42      9.52 o
  10  10   8       20.33       30.77      9.83 o
  11  10   8        8.11       16.54     14.62 o
  12  10   8        7.56      -12.54     12.54 o
  13  10   8      104.25       58.88     24.14 o
  14  10   8        0.25      -14.46     14.46 o
  15  10   8        6.07       11.53     27.26 o
  16  10   8        1.96       -8.84     15.78 o
 -16  11   8        0.03       -6.39      7.19 o
 -15  11   8        0.06        9.20      7.41 o
 -14  11   8        1.31       -2.37     10.67 o
 -13  11   8        3.49        5.44      6.85 o
 -12  11   8        6.70       -5.29      5.29 o
 -11  11   8       47.70       43.00      6.68 o
 -10  11   8       34.32       34.60      5.70 o
  -9  11   8        0.61        3.86      4.17 o
  -8  11   8      127.29      125.40      7.21 o
  -7  11   8       28.55       29.09      5.60 o
  -6  11   8        0.18       -4.02      4.02 o
  -5  11   8      243.79      244.96     11.55 o
  -4  11   8      673.60      675.19     14.68 o
  -3  11   8      208.95      194.36      7.22 o
  -2  11   8      354.14      310.38      9.03 o
  -1  11   8      624.57      615.60     12.35 o
   0  11   8        5.41        3.13      4.54 o
   1  11   8      106.23      101.91      8.48 o
   2  11   8      101.81       81.28      7.56 o
   3  11   8      246.18      287.78     28.77 o
   4  11   8      105.94       89.95     10.57 o
   5  11   8        4.13       -4.83     10.90 o
   6  11   8        0.13       -9.20      9.20 o
   7  11   8      159.26      128.80     26.48 o
   8  11   8        4.59        7.85     17.13 o
   9  11   8        0.57       -2.39      8.65 o
  10  11   8       22.66       25.67     10.46 o
  11  11   8        3.54       -2.60      9.77 o
  12  11   8        4.17        5.71     13.93 o
  13  11   8       77.66       81.03     20.75 o
  14  11   8        3.07        1.04     15.32 o
  15  11   8      100.30      130.72     25.45 o
  16  11   8       12.81       18.69     21.80 o
 -15  12   8       52.32       69.85      9.79 o
 -14  12   8       81.70       80.11      9.08 o
 -13  12   8        9.11        5.73      7.62 o
 -12  12   8       10.22       20.16      6.66 o
 -11  12   8        5.97        2.56      5.87 o
 -10  12   8        2.04        6.03      4.78 o
  -9  12   8       58.37       60.29      6.73 o
  -8  12   8        1.58       -4.75      4.75 o
  -7  12   8       14.93       17.57      5.35 o
  -6  12   8      115.23      115.66     11.64 o
  -5  12   8      149.83      152.16      8.49 o
  -4  12   8        8.90       12.90      4.69 o
  -3  12   8       17.00       28.67      5.54 o
  -2  12   8      848.86      966.28     16.84 o
  -1  12   8      579.00      639.14     13.62 o
   0  12   8       69.00       82.32      5.90 o
   1  12   8      250.44      277.01     17.09 o
   2  12   8       91.38       87.06      7.40 o
   3  12   8      686.30      798.01     23.28 o
   4  12   8       42.05       34.58     12.96 o
   5  12   8        0.10       -0.31     10.37 o
   6  12   8      182.33      184.07     30.37 o
   7  12   8       13.28       23.36     12.96 o
   8  12   8      202.29      248.35     24.04 o
   9  12   8       22.70       43.19     14.83 o
  10  12   8        2.67       14.33     10.38 o
  11  12   8       27.66       11.08     10.38 o
  12  12   8        8.56        7.70     10.53 o
  13  12   8        0.44      -10.46     13.05 o
  14  12   8       22.19       22.10     18.48 o
  15  12   8        0.54       14.02     20.25 o
 -15  13   8       19.55        1.84     10.82 o
 -14  13   8        0.86       -6.43     10.13 o
 -13  13   8        6.18        8.25      6.70 o
 -12  13   8        2.62        2.35      6.33 o
 -11  13   8        2.41        1.75      7.14 o
 -10  13   8       26.87       36.79      5.65 o
  -9  13   8        4.66       -3.10      5.06 o
  -8  13   8       20.07       26.44      8.57 o
  -7  13   8      115.77       98.15      7.70 o
  -6  13   8       31.74       17.30      7.37 o
  -5  13   8      226.04      230.51      9.49 o
  -4  13   8      453.10      494.74     13.76 o
  -3  13   8       27.97       19.17      6.52 o
  -2  13   8      169.90      158.80     13.06 o
  -1  13   8      304.14      323.39      9.71 o
   0  13   8      117.53      103.12      6.73 o
   1  13   8       19.88       13.53      5.62 o
   2  13   8        0.09       -2.63      5.05 o
   3  13   8        1.43        4.06      6.05 o
   4  13   8      230.97      230.43     15.44 o
   5  13   8       28.71       19.30     17.13 o
   6  13   8      225.09      269.57     24.04 o
   7  13   8       57.04       60.83     16.35 o
   8  13   8      106.13      136.48     20.73 o
   9  13   8       30.48       33.64     28.03 o
  10  13   8        5.30        0.52     13.93 o
  11  13   8        9.76       29.25     12.89 o
  12  13   8       33.46       28.27     12.95 o
  13  13   8       26.41       64.18     15.03 o
  14  13   8        0.08      -17.13     17.13 o
 -14  14   8       20.03       16.90      8.70 o
 -13  14   8       23.27       27.05      8.69 o
 -12  14   8       15.73        6.71      7.70 o
 -11  14   8        1.84        5.30     10.07 o
 -10  14   8        1.39       -7.34      7.34 o
  -9  14   8       56.02       56.53      6.71 o
  -8  14   8       56.52       59.36      8.32 o
  -7  14   8       13.27       17.18      5.64 o
  -6  14   8        3.36        8.10      5.79 o
  -5  14   8      502.82      507.85     21.61 o
  -4  14   8       38.48       42.76      6.59 o
  -3  14   8       56.19       57.94      9.13 o
  -2  14   8      168.18      140.91     13.04 o
  -1  14   8       13.43        7.41      4.95 o
   0  14   8       52.30       71.23     10.91 o
   1  14   8      173.88      175.39     10.07 o
   2  14   8       20.73       20.87      7.26 o
   3  14   8       44.84       51.45     12.13 o
   4  14   8       52.09       51.45      8.51 o
   5  14   8      177.77      175.75     28.03 o
   6  14   8       40.92       49.69     15.80 o
   7  14   8        1.00       -4.81     11.79 o
   8  14   8       53.91       64.29     16.57 o
   9  14   8        7.90       -2.60     14.02 o
  10  14   8        0.17       10.45     15.01 o
  11  14   8       11.66       14.96     26.48 o
  12  14   8        7.90       13.22     15.78 o
  13  14   8        9.25        7.10     18.69 o
 -13  15   8        0.58       21.61      9.54 o
 -12  15   8        3.65       -2.99      8.37 o
 -11  15   8        1.96        6.52      7.82 o
 -10  15   8        0.06       -5.81      7.26 o
  -9  15   8        7.57        5.41      5.69 o
  -8  15   8        0.01        5.23      5.73 o
  -7  15   8        0.37       -4.83      4.83 o
  -6  15   8       33.77       43.75      6.78 o
  -5  15   8       10.82        8.87      5.76 o
  -4  15   8      257.47      277.68     13.49 o
  -3  15   8      129.02      122.71     10.44 o
  -2  15   8      166.58      180.69      9.46 o
  -1  15   8        0.05       -3.84      4.83 o
   0  15   8       60.45       36.58     25.70 o
   1  15   8        1.87        4.10      8.48 o
   2  15   8       13.82       15.40      7.32 o
   3  15   8      107.99      124.98     11.84 o
   4  15   8      152.83      162.83     26.63 o
   5  15   8       22.97       12.68     12.67 o
   6  15   8       43.91       60.97     17.22 o
   7  15   8       32.60       22.84     17.91 o
   8  15   8       46.46       59.35     18.63 o
   9  15   8       34.21       12.46     16.41 o
  10  15   8        0.67      -14.06     14.06 o
  11  15   8        7.89        7.70     17.22 o
  12  15   8       11.00       18.69     20.25 o
 -12  16   8        1.03       10.90     12.46 o
 -11  16   8        5.72       -8.37      8.37 o
 -10  16   8       28.63       35.91     10.63 o
  -9  16   8        1.57       -2.13      6.19 o
  -8  16   8       61.98       72.19     10.69 o
  -7  16   8        4.14       -1.75      6.52 o
  -6  16   8       60.66       49.88      7.43 o
  -5  16   8       11.66        2.32      5.41 o
  -4  16   8       64.88       57.63      8.32 o
  -3  16   8       18.76       13.25      8.55 o
  -2  16   8       11.90       16.81      5.73 o
  -1  16   8       47.78       30.70      7.01 o
   0  16   8       53.83       43.22     10.08 o
   1  16   8       59.12       50.81     10.08 o
   2  16   8      132.75      136.08     14.28 o
   3  16   8        2.00       -0.34     10.20 o
   4  16   8      214.21      260.58     29.85 o
   5  16   8       25.27       34.21      9.56 o
   6  16   8        0.67        7.45     13.61 o
   7  16   8       75.35      186.90     45.17 o
   8  16   8       36.13       17.91     17.22 o
   9  16   8        0.00       27.52     17.91 o
  10  16   8       48.37       55.76     20.73 o
  11  16   8        1.29       17.13     21.80 o
 -10  17   8       23.96        6.59      8.37 o
  -9  17   8        1.38       -2.05      8.47 o
  -8  17   8        0.54       -6.22      6.22 o
  -7  17   8       58.87       53.08      8.10 o
  -6  17   8       27.08       12.39      6.73 o
  -5  17   8       40.38       37.75      8.09 o
  -4  17   8       41.73       41.94      6.88 o
  -3  17   8       45.27       39.56     12.34 o
  -2  17   8       12.55       12.46      6.82 o
  -1  17   8        0.68       -8.36      8.36 o
   0  17   8       16.94       13.86     13.24 o
   1  17   8        7.26        5.78     17.13 o
   2  17   8       20.24       19.23      9.99 o
   3  17   8        5.25       80.99     34.26 o
   4  17   8       44.62       50.82     11.57 o
   5  17   8       73.15       82.44     13.19 o
   6  17   8      112.33      171.69     24.04 o
   7  17   8      226.23      352.54     91.89 o
   8  17   8       13.66       16.09     23.36 o
   9  17   8        0.21       -1.56     20.25 o
  10  17   8       21.02       42.05     23.36 o
  -9  18   8        4.23       -9.34     10.90 o
  -8  18   8       12.75       15.47      7.84 o
  -7  18   8       54.41       47.79     17.51 o
  -6  18   8       30.78       47.66      7.74 o
  -5  18   8       23.38       21.22      8.54 o
  -4  18   8        8.79        0.38      7.25 o
  -3  18   8       24.69       18.29      7.36 o
  -2  18   8        0.27        0.16      8.59 o
  -1  18   8        2.13       -2.34      8.59 o
   0  18   8        5.86       14.38     10.23 o
   1  18   8       69.38       91.64     12.78 o
   2  18   8        2.53       -7.25      8.81 o
   3  18   8      111.90      128.88     14.54 o
   4  18   8        1.75       -1.49     10.12 o
   5  18   8       23.74       21.64     10.39 o
   6  18   8       17.76       10.12     11.68 o
   7  18   8        9.82       26.48     20.25 o
   8  18   8        0.83        6.23     20.25 o
  -6  19   8        8.52        5.45      8.81 o
  -5  19   8       12.19       22.58      8.81 o
  -4  19   8        0.45       -7.10      7.10 o
  -3  19   8       40.31       33.62      8.44 o
  -2  19   8        6.55        1.17      8.87 o
  -1  19   8        3.92       -4.74     14.80 o
   0  19   8        1.91        4.22     19.47 o
   1  19   8       10.66       -8.87      8.87 o
   2  19   8       25.84       16.21     22.58 o
   3  19   8       28.52       21.80     12.46 o
   4  19   8       48.68       95.01     15.57 o
   5  19   8       39.28       60.74     15.57 o
   6  19   8        1.79        7.79     12.46 o
  -2  20   8       14.66       14.02     12.46 o
  -1  20   8       24.59       29.59     12.46 o
   0  20   8       47.68       18.69     12.46 o
   1  20   8        6.14       17.13     12.46 o
   2  20   8        0.25      -10.90     10.90 o
 -19   0   9       34.62       47.77     13.82 o
 -17   0   9        7.52       -2.16      9.40 o
 -15   0   9       23.93       24.56      7.84 o
 -13   0   9      221.77      202.68     16.20 o
 -11   0   9      229.62      207.44     11.22 o
  -9   0   9      472.50      411.10     11.88 o
  -7   0   9       45.26       24.94      6.17 o
  -5   0   9      151.63      231.85     10.46 o
  -3   0   9       33.32       23.38      4.60 o
  -1   0   9        7.21        7.79      5.51 o
   1   0   9     5772.18     5602.72    120.62 o
   3   0   9       20.75        9.95      5.65 o
   5   0   9       93.43      123.97     11.90 o
   7   0   9     3423.64     3519.88     71.41 o
   9   0   9        2.38       10.90     10.90 o
  11   0   9      233.54      294.37     24.92 o
  13   0   9      148.22      179.83     16.35 o
  15   0   9       99.55       80.20     13.22 o
  17   0   9        8.78       18.69     15.57 o
 -19   1   9        2.39       -8.30      8.30 o
 -18   1   9        1.62       -6.52      6.52 o
 -17   1   9        0.61       -6.26      6.26 o
 -16   1   9        0.83       -5.03      5.03 o
 -15   1   9        9.24        6.83      5.27 o
 -14   1   9       26.96       28.67      5.49 o
 -13   1   9        0.50        1.67      4.29 o
 -12   1   9       19.28       21.41      5.00 o
 -11   1   9      138.36      101.64      6.30 o
 -10   1   9       13.96       15.09      3.27 o
  -9   1   9      460.76      488.03      9.27 o
  -8   1   9       90.41       97.33      4.99 o
  -7   1   9       50.66       48.02      4.28 o
  -6   1   9        0.69       -0.29      3.16 o
  -5   1   9       13.58       15.42      4.76 o
  -4   1   9      465.07      462.02      9.64 o
  -3   1   9        0.39        5.26      2.71 o
  -2   1   9     1297.97     1273.14     56.20 o
  -1   1   9        0.11        0.44      2.77 o
   0   1   9        7.08        5.26      3.33 o
   1   1   9     2710.97     2829.07     57.99 o
   2   1   9       53.75       41.16      5.16 o
   3   1   9     2800.77     2749.39     38.25 o
   4   1   9      323.79      327.84     11.47 o
   5   1   9      384.23      387.72     13.01 o
   6   1   9       37.28       28.31      5.75 o
   7   1   9       44.93       49.67      7.42 o
   8   1   9      119.02      130.29     13.04 o
   9   1   9     1046.98      949.29     28.77 o
  10   1   9        5.01        0.57      5.74 o
  11   1   9        2.71       -2.62      5.95 o
  12   1   9       20.08       10.47      6.75 o
  13   1   9       30.20       29.65      8.36 o
  14   1   9       26.12       35.90      7.37 o
  15   1   9        0.37        3.06      7.46 o
  16   1   9       20.46        6.91     10.44 o
  17   1   9        8.84       11.60      9.17 o
  18   1   9        0.08       10.90     17.13 o
 -19   2   9        0.04       -7.81      7.81 o
 -18   2   9        9.30        6.74      7.14 o
 -17   2   9        9.73        5.03      6.75 o
 -16   2   9       24.19       24.41      6.42 o
 -15   2   9        9.34        9.58      5.20 o
 -14   2   9       31.16       27.95      5.48 o
 -13   2   9        7.44       -0.23      4.49 o
 -12   2   9       53.68       26.43      5.01 o
 -11   2   9       35.69       34.60      4.05 o
 -10   2   9        7.00       10.14      3.10 o
  -9   2   9       54.19       34.08      3.75 o
  -8   2   9      606.55      560.07     10.17 o
  -7   2   9      211.02      212.25      6.75 o
  -6   2   9      544.11      559.10     11.56 o
  -5   2   9      266.51      296.53      8.17 o
  -4   2   9      328.09      316.36      8.19 o
  -3   2   9      111.88      108.99      4.60 o
  -2   2   9        0.11        0.76      2.73 o
  -1   2   9       14.43       29.76      5.28 o
   0   2   9     3122.98     3287.88     56.43 o
   1   2   9        0.24       -3.41      4.03 o
   2   2   9      804.01      882.28     21.66 o
   3   2   9      178.33      195.18     11.00 o
   4   2   9      126.07      165.97      8.85 o
   5   2   9       12.55        0.48      4.45 o
   6   2   9      186.94      153.86      9.95 o
   7   2   9       74.88       95.36      8.38 o
   8   2   9      359.91      332.25     13.86 o
   9   2   9       24.35       20.23      5.72 o
  10   2   9      153.86      181.02      9.82 o
  11   2   9      726.10      704.11     22.88 o
  12   2   9       96.93       87.68      9.05 o
  13   2   9        2.21        3.74     14.02 o
  14   2   9       67.06       67.63     12.63 o
  15   2   9       13.53        8.77      8.90 o
  16   2   9        0.08       -6.82      8.36 o
  17   2   9        2.47        4.38     11.52 o
  18   2   9        0.08       19.84     12.63 o
 -19   3   9        0.55       -9.62      9.62 o
 -18   3   9        7.54        5.37      7.87 o
 -17   3   9        9.92        8.45      6.61 o
 -16   3   9        9.40        2.79      5.93 o
 -15   3   9        8.23       -3.64      5.64 o
 -14   3   9       14.31        1.00      6.49 o
 -13   3   9       45.13       40.47      6.38 o
 -12   3   9       34.26       25.81      5.16 o
 -11   3   9      133.06      127.22      6.57 o
 -10   3   9      278.11      283.89      7.02 o
  -9   3   9      111.38      104.24      4.84 o
  -8   3   9        0.24       -3.05      3.05 o
  -7   3   9      188.74      201.59      6.83 o
  -6   3   9       19.96       15.87      3.55 o
  -5   3   9       86.63       76.93      4.69 o
  -4   3   9      693.71      742.85     13.36 o
  -3   3   9      234.57      208.43      7.41 o
  -2   3   9       43.86       67.50      3.83 o
  -1   3   9        3.08        0.45      4.47 o
   0   3   9       78.23      148.89      8.19 o
   1   3   9       19.56       21.87      5.31 o
   2   3   9       99.11       95.87      8.30 o
   3   3   9      106.95      129.74      9.37 o
   4   3   9      134.30      139.88     10.39 o
   5   3   9      408.71      411.69     10.85 o
   6   3   9      217.38      214.82     12.60 o
   7   3   9      747.53      717.28     17.36 o
   8   3   9     2586.57     2634.27     42.93 o
   9   3   9      776.43      812.36     33.08 o
  10   3   9       35.23       33.54      9.01 o
  11   3   9      171.24      187.55     13.06 o
  12   3   9       32.71       34.01      8.51 o
  13   3   9       46.60       48.73     12.59 o
  14   3   9      170.34      162.79     15.35 o
  15   3   9        0.72        3.56      9.13 o
  16   3   9       14.06       41.68     33.49 o
  17   3   9       40.35       46.99     35.04 o
  18   3   9        0.07        3.72     12.63 o
 -18   4   9       12.02       13.43      7.84 o
 -17   4   9        0.27       -2.96      6.78 o
 -16   4   9       20.48       -0.16      6.19 o
 -15   4   9        3.51        7.22      6.00 o
 -14   4   9       24.03       15.90      6.03 o
 -13   4   9       17.93       20.27      5.46 o
 -12   4   9      105.65      112.37      7.06 o
 -11   4   9      113.00      103.36      5.38 o
 -10   4   9      245.41      246.87      7.51 o
  -9   4   9       39.27       45.22      4.01 o
  -8   4   9        1.08       14.52      4.93 o
  -7   4   9        0.84       -0.23      3.19 o
  -6   4   9       13.73       21.80      3.75 o
  -5   4   9        0.03       -1.04      3.57 o
  -4   4   9        0.03       -0.16      2.99 o
  -3   4   9        6.41       -1.14      3.44 o
  -2   4   9      336.31      325.95      7.73 o
  -1   4   9      859.21      982.33     19.36 o
   0   4   9     1402.59     1546.27     41.72 o
   1   4   9      156.37      205.17     11.12 o
   2   4   9       90.75       94.18      8.37 o
   3   4   9       70.03       78.65      8.54 o
   4   4   9      885.90      835.68     29.53 o
   5   4   9      189.64      172.23     13.00 o
   6   4   9       64.38       64.21      9.40 o
   7   4   9      930.28      959.61     32.20 o
   8   4   9        2.15        5.80      6.57 o
   9   4   9        4.57        8.92      6.79 o
  10   4   9       16.34        8.96      6.85 o
  11   4   9        6.17       -0.55      6.93 o
  12   4   9      606.55      635.54     22.73 o
  13   4   9       80.38       57.91     11.24 o
  14   4   9      285.16      302.33     28.45 o
  15   4   9        1.52       -3.11     15.57 o
  16   4   9       16.13        0.00     17.13 o
  17   4   9       18.50       21.18     13.73 o
  18   4   9       61.93       93.52     17.62 o
 -18   5   9       12.71        1.45      7.62 o
 -17   5   9       11.67        6.34      7.30 o
 -16   5   9        0.81        1.72      6.43 o
 -15   5   9       51.86       33.25      6.91 o
 -14   5   9        7.67        0.28      5.76 o
 -13   5   9        0.38        8.19      5.28 o
 -12   5   9      199.58      187.63      9.09 o
 -11   5   9        6.32        6.73      3.50 o
 -10   5   9       22.42        9.57      3.96 o
  -9   5   9        0.01       -0.72      3.03 o
  -8   5   9      145.51      158.07      6.19 o
  -7   5   9      111.13      102.23      6.00 o
  -6   5   9        2.96        0.68      3.07 o
  -5   5   9      547.53      550.32     10.57 o
  -4   5   9       14.48       -1.09      3.44 o
  -3   5   9      455.35      440.43     10.96 o
  -2   5   9       21.25       27.08      6.57 o
  -1   5   9       61.27       44.49      3.56 o
   0   5   9      381.76      287.94     12.15 o
   1   5   9       59.19       50.57      6.57 o
   2   5   9       16.09       12.04      5.19 o
   3   5   9      394.64      416.85     15.84 o
   4   5   9      196.55      234.78     13.49 o
   5   5   9        2.43       -4.06      7.12 o
   6   5   9     1337.88     1283.22     36.22 o
   7   5   9      113.18      123.60     13.45 o
   8   5   9      783.74      769.67     37.51 o
   9   5   9      109.23      131.46     10.76 o
  10   5   9      239.28      264.43     14.14 o
  11   5   9      144.41      130.92     11.69 o
  12   5   9       79.74       69.31     10.81 o
  13   5   9       31.55       26.87     15.18 o
  14   5   9      241.64      258.63     45.17 o
  15   5   9       88.09       98.83     20.90 o
  16   5   9       40.77       49.84     21.80 o
  17   5   9      133.37      160.42     29.59 o
  18   5   9        0.33       14.65     14.84 o
 -18   6   9        6.04        6.36      9.15 o
 -17   6   9       12.89       19.32      7.88 o
 -16   6   9       18.52        9.10      9.48 o
 -15   6   9       48.67       55.73      7.75 o
 -14   6   9        1.35        0.03      6.54 o
 -13   6   9        0.19        7.85      5.86 o
 -12   6   9       68.58       60.12      6.71 o
 -11   6   9      163.30      155.94      7.02 o
 -10   6   9        7.44       12.49      5.34 o
  -9   6   9        0.37       -3.02      3.02 o
  -8   6   9      333.65      300.68      8.14 o
  -7   6   9        1.83       -3.20      3.20 o
  -6   6   9      490.53      476.45     10.16 o
  -5   6   9       10.96        9.12      3.83 o
  -4   6   9      415.06      481.01     10.75 o
  -3   6   9      193.64      191.44      7.59 o
  -2   6   9        1.66       -1.45      2.79 o
  -1   6   9        1.95       -0.92      3.83 o
   0   6   9      355.03      363.75     13.77 o
   1   6   9      614.60      591.64     18.05 o
   2   6   9      615.29      572.98     19.56 o
   3   6   9     1301.26     1152.77     34.56 o
   4   6   9      836.60      854.37     26.78 o
   5   6   9      224.84      206.07     10.63 o
   6   6   9       92.34      109.81     12.28 o
   7   6   9       17.23        1.35      9.86 o
   8   6   9       13.48        8.09      9.36 o
   9   6   9       65.43       62.19     12.80 o
  10   6   9      305.81      319.19     25.72 o
  11   6   9      462.56      463.33     19.01 o
  12   6   9      163.66      207.55     24.24 o
  13   6   9       84.69      104.17     40.49 o
  14   6   9        3.92       10.59     32.71 o
  15   6   9        0.06        4.40     15.46 o
  16   6   9        5.27       20.85     15.95 o
  17   6   9       15.69       28.03     21.80 o
 -18   7   9        3.22      -12.46     12.46 o
 -17   7   9        4.99        7.65      7.34 o
 -16   7   9        2.96        2.86      6.77 o
 -15   7   9        0.43       -1.20      6.14 o
 -14   7   9        8.25        5.49      6.00 o
 -13   7   9       12.50        6.64      5.79 o
 -12   7   9        5.97       -5.03      5.03 o
 -11   7   9        0.92        0.90      4.07 o
 -10   7   9        0.10       -1.60      3.78 o
  -9   7   9      154.46      147.96      6.59 o
  -8   7   9       42.60       33.97      5.47 o
  -7   7   9       62.71       62.29      4.90 o
  -6   7   9       20.01       16.53      3.71 o
  -5   7   9      200.13      208.27     11.28 o
  -4   7   9       49.27       69.35      4.89 o
  -3   7   9      671.55      733.49     12.97 o
  -2   7   9      568.20      608.84     13.18 o
  -1   7   9      821.08      961.66     16.34 o
   0   7   9      180.84      171.90      8.39 o
   1   7   9      463.87      558.57     18.59 o
   2   7   9       19.81       28.94      6.58 o
   3   7   9       14.02       15.68      9.15 o
   4   7   9      149.78      142.67     12.25 o
   5   7   9      466.79      485.44     24.36 o
   6   7   9      625.57      668.75     19.28 o
   7   7   9     2743.72     2879.64     64.01 o
   8   7   9      308.12      294.54     29.78 o
   9   7   9      257.20      267.95     19.92 o
  10   7   9      243.80      217.11     18.48 o
  11   7   9       42.54       30.92     38.94 o
  12   7   9        0.03        9.68     12.67 o
  13   7   9       80.64       93.27     19.64 o
  14   7   9        0.14       20.47     16.57 o
  15   7   9       28.11       43.21     18.58 o
  16   7   9       73.07      104.90     31.93 o
  17   7   9       17.77       41.98     18.84 o
 -17   8   9        8.28        4.60      7.76 o
 -16   8   9        0.11       -6.82      6.82 o
 -15   8   9       32.76       31.97      7.54 o
 -14   8   9        0.17        4.40      6.88 o
 -13   8   9       21.48       30.90      6.53 o
 -12   8   9      101.56       75.54      7.54 o
 -11   8   9       11.49       10.95      4.22 o
 -10   8   9      149.78      156.54      7.08 o
  -9   8   9       10.41        7.81      4.17 o
  -8   8   9      106.72       97.91      6.03 o
  -7   8   9       26.53       28.91      4.39 o
  -6   8   9        5.18        0.34      3.75 o
  -5   8   9      168.66      132.21      6.12 o
  -4   8   9        2.06       -3.41      4.43 o
  -3   8   9      144.44      126.75      7.89 o
  -2   8   9      115.59      103.66      6.62 o
  -1   8   9        0.28        0.40      3.66 o
   0   8   9      256.30      281.80     11.20 o
   1   8   9     1130.19     1199.57     27.90 o
   2   8   9      119.89      104.25     17.23 o
   3   8   9     1054.24     1013.95     29.30 o
   4   8   9      961.79      935.57     34.42 o
   5   8   9        3.36        8.41      7.08 o
   6   8   9      155.13      128.07     10.59 o
   7   8   9       31.24       38.48      8.23 o
   8   8   9       90.50       77.76     15.39 o
   9   8   9        0.89        3.39     10.99 o
  10   8   9      229.49      218.03     28.03 o
  11   8   9      123.12      152.62     21.82 o
  12   8   9        9.14      -13.35     13.61 o
  13   8   9        0.07        5.16     13.78 o
  14   8   9        8.39       -1.60     14.28 o
  15   8   9       17.73       27.39     18.36 o
  16   8   9        2.01      -14.94     35.04 o
  17   8   9       18.34        7.40     16.25 o
 -17   9   9        0.00        0.69      8.07 o
 -16   9   9       29.78       23.85      8.07 o
 -15   9   9        0.47       -1.48      6.74 o
 -14   9   9        1.48       -2.94      6.21 o
 -13   9   9        3.33       -3.44      5.93 o
 -12   9   9       21.80       28.32      6.53 o
 -11   9   9       19.81       22.18      4.86 o
 -10   9   9       12.12        4.15      4.37 o
  -9   9   9       51.94       45.78      5.17 o
  -8   9   9      144.33      168.22      7.24 o
  -7   9   9       66.35       77.97      5.89 o
  -6   9   9       40.70       36.05      4.93 o
  -5   9   9      803.45      851.16     15.29 o
  -4   9   9      885.20      970.20     18.37 o
  -3   9   9      337.26      394.87     12.04 o
  -2   9   9      787.02      731.12     13.35 o
  -1   9   9       62.43       48.88      4.75 o
   0   9   9       13.45        6.57      5.62 o
   1   9   9        0.02        2.75      5.52 o
   2   9   9      102.83      102.22     10.65 o
   3   9   9      464.91      429.93     36.69 o
   4   9   9      221.99      257.24     20.86 o
   5   9   9       45.28       46.59      9.40 o
   6   9   9      228.54      226.57     16.53 o
   7   9   9        0.73       -4.54      7.23 o
   8   9   9      357.06      334.10     24.78 o
   9   9   9       51.47       49.89     14.83 o
  10   9   9       99.04      132.16     30.37 o
  11   9   9       37.67       15.31     14.62 o
  12   9   9       11.77       24.92     15.32 o
  13   9   9       15.73       16.74     23.36 o
  14   9   9        2.11       -5.71     23.36 o
  15   9   9        8.44        6.11     15.87 o
  16   9   9       11.19       10.25     17.43 o
 -16  10   9       32.55       53.46     15.00 o
 -15  10   9       38.86       51.26      8.45 o
 -14  10   9        0.16       -2.06      6.47 o
 -13  10   9        0.78       -5.15      5.79 o
 -12  10   9       10.37        8.24      6.27 o
 -11  10   9       30.03       36.96      5.29 o
 -10  10   9       25.42       29.55      5.15 o
  -9  10   9       72.58       80.10      5.96 o
  -8  10   9        0.02       -4.23      4.23 o
  -7  10   9      294.44      305.57     10.00 o
  -6  10   9       29.15       16.57      6.60 o
  -5  10   9        3.83        0.31      4.62 o
  -4  10   9        7.20        0.58      5.31 o
  -3  10   9       10.34        9.20      4.34 o
  -2  10   9       23.19       31.61      4.50 o
  -1  10   9       90.49       90.74      9.05 o
   0  10   9     1152.28     1077.60     27.43 o
   1  10   9        9.21       10.76      6.62 o
   2  10   9      350.30      360.26     17.00 o
   3  10   9        3.41        6.70      6.63 o
   4  10   9       34.39       35.75     16.14 o
   5  10   9        1.00        8.61      9.35 o
   6  10   9        0.23       -7.69      7.69 o
   7  10   9      351.94      371.32     26.18 o
   8  10   9        0.17        6.70      8.72 o
   9  10   9       20.22       27.91     12.15 o
  10  10   9        0.27       -3.11     12.54 o
  11  10   9      166.31      221.92     25.45 o
  12  10   9       74.96       39.19     16.85 o
  13  10   9       22.23       12.46     16.72 o
  14  10   9        3.51      -14.48     16.41 o
  15  10   9        0.07       -8.51     14.72 o
  16  10   9        0.91      -14.02     17.13 o
 -16  11   9       19.34       17.13     14.02 o
 -15  11   9        7.79        8.38      7.66 o
 -14  11   9        1.60        5.13      7.21 o
 -13  11   9        2.20        7.74      7.01 o
 -12  11   9       25.57       25.05      6.65 o
 -11  11   9        0.04       -0.39      5.69 o
 -10  11   9        8.41        6.04      6.64 o
  -9  11   9        5.81        3.59      5.06 o
  -8  11   9       11.92       11.45      4.82 o
  -7  11   9        7.76        4.33      5.23 o
  -6  11   9       14.20       15.71      5.15 o
  -5  11   9      154.28      163.04      8.80 o
  -4  11   9      682.25      682.31     15.78 o
  -3  11   9       36.38       30.34      5.54 o
  -2  11   9       66.51       47.32      5.46 o
  -1  11   9       34.44       49.11      6.62 o
   0  11   9       28.96       41.65      5.92 o
   1  11   9      159.85      138.02      8.59 o
   2  11   9       43.40       30.74      6.39 o
   3  11   9        1.98       -3.69      6.46 o
   4  11   9       30.19       22.76      8.17 o
   5  11   9      114.11      112.80     12.17 o
   6  11   9      240.88      205.76     20.99 o
   7  11   9       43.07       23.99     12.96 o
   8  11   9       94.07      123.45     29.59 o
   9  11   9        2.81       15.80     10.23 o
  10  11   9       18.84       -1.58      9.83 o
  11  11   9       21.75       20.64     15.57 o
  12  11   9        5.18      -10.00     15.01 o
  13  11   9        9.15       24.40     18.11 o
  14  11   9       62.14       42.41     21.80 o
  15  11   9       19.52       12.68     18.48 o
 -15  12   9        3.49       -7.08      7.08 o
 -14  12   9        6.57       12.61      8.86 o
 -13  12   9        4.70       13.47      7.34 o
 -12  12   9       19.69       17.75      6.50 o
 -11  12   9        2.39        4.72      5.96 o
 -10  12   9       42.12       34.52      7.08 o
  -9  12   9        1.64       -2.74      5.10 o
  -8  12   9       51.05       60.66      6.79 o
  -7  12   9       52.16       59.10      7.19 o
  -6  12   9        0.41        1.18      7.42 o
  -5  12   9       17.34       15.40      5.33 o
  -4  12   9      107.94      113.84      7.65 o
  -3  12   9       20.14       29.93      6.97 o
  -2  12   9       52.62       49.71      5.37 o
  -1  12   9      315.02      327.91      9.87 o
   0  12   9       43.58       32.93      6.03 o
   1  12   9       29.24       40.03      6.73 o
   2  12   9        2.98       -4.79      4.79 o
   3  12   9       10.42        3.20      5.86 o
   4  12   9      680.38      722.49     67.75 o
   5  12   9       71.49      100.37     31.93 o
   6  12   9        1.71       18.69     12.02 o
   7  12   9        3.01       -5.52     10.82 o
   8  12   9        0.90        3.74     12.96 o
   9  12   9        2.25       -2.68     12.22 o
  10  12   9        7.90       14.55     12.78 o
  11  12   9       19.30       28.23     23.54 o
  12  12   9        0.04       -2.60     15.32 o
  13  12   9        1.93       -6.32     16.41 o
  14  12   9       65.68       98.07     24.78 o
 -14  13   9        2.24       -1.36      7.50 o
 -13  13   9       40.50       44.41      8.59 o
 -12  13   9       10.35       18.45     12.06 o
 -11  13   9        2.56       11.43      7.82 o
 -10  13   9        0.17       -5.03      5.03 o
  -9  13   9       28.96       22.10      6.19 o
  -8  13   9        3.41        7.72      6.95 o
  -7  13   9        1.48       -0.13      5.14 o
  -6  13   9       12.88        7.24      5.07 o
  -5  13   9      175.31      182.89     10.81 o
  -4  13   9       10.66       12.38      6.74 o
  -3  13   9      573.79      657.03     17.24 o
  -2  13   9       79.76       87.27      7.15 o
  -1  13   9      201.29      223.83      8.99 o
   0  13   9       32.13       30.37      8.96 o
   1  13   9       13.44        9.28      5.67 o
   2  13   9       38.95       41.32      7.40 o
   3  13   9        0.22        4.48      6.75 o
   4  13   9        3.30       -4.05     10.90 o
   5  13   9        0.01       -7.65     11.79 o
   6  13   9       58.92       94.14     18.14 o
   7  13   9      296.19      344.05     42.05 o
   8  13   9        0.64      -13.24     13.24 o
   9  13   9        1.68       15.93     20.25 o
  10  13   9       12.21       15.32     15.01 o
  11  13   9       11.15       -0.15     17.91 o
  12  13   9        0.01       21.62     13.29 o
  13  13   9       16.38       13.08     18.24 o
  14  13   9       27.61       82.55     26.48 o
 -13  14   9        0.02       -5.60     11.16 o
 -12  14   9        6.85        0.44      8.46 o
 -11  14   9        5.34        8.76     16.75 o
 -10  14   9        0.44       -3.43      9.44 o
  -9  14   9        3.21        7.04      8.32 o
  -8  14   9        8.24       26.46      6.29 o
  -7  14   9        9.19       19.08      6.00 o
  -6  14   9       30.71       25.48      5.88 o
  -5  14   9       13.48       17.12      7.64 o
  -4  14   9      297.89      344.24     12.83 o
  -3  14   9      102.34      103.70      8.13 o
  -2  14   9       15.53       17.86      5.73 o
  -1  14   9        4.28       -2.23      6.00 o
   0  14   9       11.65       14.92      7.56 o
   1  14   9      131.47      154.94     20.45 o
   2  14   9       17.72       19.19      7.38 o
   3  14   9        4.13       -6.70      6.70 o
   4  14   9       63.87       57.93      9.72 o
   5  14   9       78.84      139.86     19.30 o
   6  14   9       82.20       58.09     19.47 o
   7  14   9        0.96       -8.09     12.39 o
   8  14   9        1.91       34.26     16.23 o
   9  14   9        4.58       -4.83     18.69 o
  10  14   9       47.38       55.84     32.71 o
  11  14   9       35.13       15.87     16.85 o
  12  14   9       12.29        5.45     42.83 o
  13  14   9       54.29       66.97     24.92 o
 -12  15   9        3.78       11.04     12.15 o
 -11  15   9        4.65       12.53      9.23 o
 -10  15   9       11.33       12.74      8.89 o
  -9  15   9        2.67       -3.69      6.15 o
  -8  15   9        3.99       -4.34      5.69 o
  -7  15   9       76.19       65.85     10.01 o
  -6  15   9        0.00       -1.78      6.00 o
  -5  15   9       23.72       17.03      6.54 o
  -4  15   9        0.01       -5.48      5.48 o
  -3  15   9       61.55       55.80      7.50 o
  -2  15   9       10.77       14.66      5.76 o
  -1  15   9       35.71       38.20      8.34 o
   0  15   9        3.32        0.52      8.36 o
   1  15   9       19.37        6.54      8.59 o
   2  15   9        0.02       -6.01      6.32 o
   3  15   9        0.00       -1.74      7.16 o
   4  15   9       72.58       77.44      9.88 o
   5  15   9        5.35       23.88     12.54 o
   6  15   9        1.70        5.19     14.80 o
   7  15   9       94.06       94.51     20.46 o
   8  15   9        8.72       -2.61     24.92 o
   9  15   9       18.24       16.85     16.23 o
  10  15   9       19.97       33.46     18.63 o
  11  15   9        1.16      -11.48     16.57 o
  12  15   9        0.16        6.23     18.69 o
 -11  16   9        0.01       -0.18      8.77 o
 -10  16   9        0.41       -7.92      7.92 o
  -9  16   9        1.77       -5.21      6.13 o
  -8  16   9       10.51       13.77      6.56 o
  -7  16   9       20.96        8.31      6.31 o
  -6  16   9        4.53        8.30      6.11 o
  -5  16   9       67.10       51.37      7.69 o
  -4  16   9       37.82       37.42      6.88 o
  -3  16   9       10.22       -5.57      5.57 o
  -2  16   9        9.06       -6.63      6.63 o
  -1  16   9       25.07       25.34      9.88 o
   0  16   9        0.07        5.30     17.13 o
   1  16   9       52.51       56.99     11.57 o
   2  16   9        1.87       -4.11      8.75 o
   3  16   9      136.45      142.40     14.38 o
   4  16   9        3.70       -0.59      7.70 o
   5  16   9       83.21      106.21     18.83 o
   6  16   9        3.82       15.42     15.80 o
   7  16   9       25.14       16.71     16.23 o
   8  16   9        5.74       -3.71     14.62 o
   9  16   9       56.14       82.06     21.82 o
  10  16   9       15.47       -7.79     18.69 o
  -9  17   9        8.30        8.76      7.43 o
  -8  17   9       17.53       13.18      7.03 o
  -7  17   9       12.41       11.89      7.19 o
  -6  17   9        0.11       -1.28      6.08 o
  -5  17   9        1.11       -1.72      6.34 o
  -4  17   9       18.35        6.47      6.66 o
  -3  17   9        0.02       -6.62      6.62 o
  -2  17   9        1.61        8.41     12.46 o
  -1  17   9        4.33       -5.25     13.24 o
   0  17   9        4.93       -5.95      8.75 o
   1  17   9       30.33       20.19     10.16 o
   2  17   9        0.23        3.40     14.80 o
   3  17   9        1.35       12.10     10.90 o
   4  17   9       30.34       12.85     13.24 o
   5  17   9       48.53       54.83     10.17 o
   6  17   9       58.71       63.58     18.83 o
   7  17   9        0.50       11.42     17.13 o
   8  17   9       53.26       56.07     23.36 o
   9  17   9        0.70      -15.57     20.25 o
  -8  18   9        9.85        7.79      9.34 o
  -7  18   9        0.03       -7.87      7.87 o
  -6  18   9       20.82       23.28      9.16 o
  -5  18   9       49.43       50.05      8.13 o
  -4  18   9       39.36       23.24     11.78 o
  -3  18   9        6.70        6.03      9.99 o
  -2  18   9        0.34       -5.71     15.57 o
  -1  18   9        3.32       21.33      9.99 o
   0  18   9        0.92        3.36     10.16 o
   1  18   9        4.80       -0.25     10.16 o
   2  18   9      130.46      119.71     15.57 o
   3  18   9        5.74        6.79     10.16 o
   4  18   9       63.26       58.84     13.12 o
   5  18   9        8.88        8.93     12.46 o
   7  18   9       11.93       48.28     21.80 o
  -5  19   9        0.00       -4.26      8.20 o
  -4  19   9        3.17        3.11     10.90 o
  -3  19   9        7.34       -3.11     10.90 o
  -2  19   9        7.49        4.67     10.90 o
  -1  19   9       19.32       35.82     12.46 o
   0  19   9        2.26       -6.23     10.90 o
   1  19   9        0.02        7.79     12.46 o
   2  19   9       13.01       29.59     12.46 o
   3  19   9        0.27       -1.56     10.90 o
   4  19   9        0.81       -1.56     12.46 o
 -18   0  10       36.41       44.63     13.82 o
 -16   0  10       14.71        4.62     13.59 o
 -14   0  10        2.94       -6.60      6.60 o
 -12   0  10      113.37      125.36     11.93 o
 -10   0  10        5.67        2.81      5.62 o
  -8   0  10       99.39       93.64      7.35 o
  -6   0  10       13.69        8.61      5.95 o
  -4   0  10     1257.60     1304.68     27.91 o
  -2   0  10      112.48      142.01     11.14 o
   0   0  10     2376.00     2234.49     64.64 o
   2   0  10     5275.00     5279.16    159.64 o
   4   0  10      187.69      198.79     21.16 o
   6   0  10       57.27       76.40     10.34 o
   8   0  10      856.04      811.90     62.30 o
  10   0  10       15.36       20.25      9.75 o
  12   0  10      210.36      225.81     16.35 o
  14   0  10       37.15       37.38     15.57 o
  16   0  10       39.08       31.15     18.69 o
  18   0  10        0.81       -1.56     17.13 o
 -18   1  10        8.25       -0.29      7.33 o
 -17   1  10       19.11       19.17      7.59 o
 -16   1  10        9.40        6.57      5.71 o
 -15   1  10       56.69       60.94      6.76 o
 -14   1  10        0.04       -3.32      4.92 o
 -13   1  10        2.40        4.54      5.22 o
 -12   1  10      366.81      341.01     10.60 o
 -11   1  10      242.30      224.24      7.71 o
 -10   1  10      292.11      274.59      7.38 o
  -9   1  10       62.89       81.95      5.08 o
  -8   1  10      759.01      788.34     17.00 o
  -7   1  10      749.76      717.56     14.17 o
  -6   1  10       95.06       99.82      5.90 o
  -5   1  10       24.21       36.94      4.67 o
  -4   1  10      114.93       97.22      5.55 o
  -3   1  10        0.26        5.37      3.55 o
  -2   1  10      131.37      118.74      8.21 o
  -1   1  10      873.67      880.36     15.17 o
   0   1  10      897.03     1007.27     28.33 o
   1   1  10      933.15      976.91     28.33 o
   2   1  10       14.80      114.35     25.54 o
   3   1  10        1.67        7.27      4.68 o
   4   1  10      570.36      605.87     19.94 o
   5   1  10      173.72      169.10      9.63 o
   6   1  10     1194.75     1153.06     25.23 o
   7   1  10      176.75      190.01     10.79 o
   8   1  10      672.68      777.77     21.13 o
   9   1  10      258.01      235.05     15.32 o
  10   1  10      238.71      237.71     23.36 o
  11   1  10      101.01       82.36     10.87 o
  12   1  10       79.41       78.46     11.88 o
  13   1  10        0.46       -3.31      7.36 o
  14   1  10        0.08        8.47      7.76 o
  15   1  10        5.71       -2.34      9.91 o
  16   1  10        0.47       -3.89      9.91 o
  17   1  10        0.74        2.46     10.42 o
  18   1  10       20.58       18.69     18.69 o
 -18   2  10        2.45       -6.25      7.24 o
 -17   2  10        0.42       -6.03      6.66 o
 -16   2  10        6.50       -5.22      6.44 o
 -15   2  10        5.65        4.41      5.96 o
 -14   2  10        0.47       -4.60      4.60 o
 -13   2  10       37.74       32.31      5.81 o
 -12   2  10        0.69       -4.45      4.45 o
 -11   2  10      238.28      234.44      7.69 o
 -10   2  10       75.66       89.73      4.91 o
  -9   2  10        0.50       -3.23      3.23 o
  -8   2  10      147.69      167.30      6.70 o
  -7   2  10      562.87      512.43     14.63 o
  -6   2  10      437.11      421.86     10.49 o
  -5   2  10       62.00       84.79      5.27 o
  -4   2  10        2.93       -3.12      3.12 o
  -3   2  10      204.00      204.10      7.53 o
  -2   2  10      104.10      131.39      7.68 o
  -1   2  10      166.37      206.86      8.19 o
   0   2  10       54.15       35.07     10.09 o
   1   2  10      464.79      433.51     14.72 o
   2   2  10      610.89      574.85     17.78 o
   3   2  10        3.49        0.99      5.36 o
   4   2  10      305.86      334.16     26.06 o
   5   2  10       44.88       39.10      6.18 o
   6   2  10       83.49       70.39      7.32 o
   7   2  10        0.29        0.03      5.38 o
   8   2  10      332.42      321.14     18.43 o
   9   2  10      162.12      156.21     11.88 o
  10   2  10      349.19      361.03     16.86 o
  11   2  10       28.14       17.82      7.96 o
  12   2  10      121.84      126.47     12.66 o
  13   2  10       58.01       62.45     14.65 o
  14   2  10        9.81       19.68     17.49 o
  15   2  10        5.04       -2.85      7.48 o
  16   2  10       76.05       97.77     14.84 o
  17   2  10        9.10        1.56     17.13 o
  18   2  10        0.04       28.03     18.69 o
 -18   3  10        1.02       -6.91      6.91 o
 -17   3  10        0.25        0.27      6.88 o
 -16   3  10        1.85        8.58      6.53 o
 -15   3  10        0.09       -5.79      5.79 o
 -14   3  10       10.99       20.72      9.92 o
 -13   3  10        3.56        7.97      4.99 o
 -12   3  10      185.32      200.33      9.52 o
 -11   3  10      420.88      402.49      9.74 o
 -10   3  10        0.97        2.14      3.52 o
  -9   3  10      610.05      634.24     12.73 o
  -8   3  10        8.07       12.13      3.89 o
  -7   3  10        9.64       -3.24      3.58 o
  -6   3  10        0.08       -2.96      3.68 o
  -5   3  10      202.71      159.83      6.60 o
  -4   3  10        1.70       -0.86      3.28 o
  -3   3  10      417.73      431.54     11.03 o
  -2   3  10      165.53      168.76     10.63 o
  -1   3  10      663.89      627.32     14.16 o
   0   3  10       11.74       -1.56      5.25 o
   1   3  10      305.12      282.55     12.17 o
   2   3  10      134.46      170.95     10.63 o
   3   3  10        3.29        7.62      6.12 o
   4   3  10       45.81       46.83      7.90 o
   5   3  10      507.77      455.93     22.26 o
   6   3  10        3.90        3.73      5.07 o
   7   3  10     1679.88     1681.70     35.75 o
   8   3  10       38.13       34.37      8.77 o
   9   3  10      153.18      152.94     12.36 o
  10   3  10      206.27      189.61     12.93 o
  11   3  10       59.89       61.24      9.48 o
  12   3  10        4.27       -1.61      7.08 o
  13   3  10        5.25        2.00     11.91 o
  14   3  10      104.53       84.16     12.61 o
  15   3  10       64.28       61.75     12.54 o
  16   3  10       46.64       82.73     17.13 o
  17   3  10        5.27       19.84     12.63 o
  18   3  10        7.10      -17.13     17.13 o
 -18   4  10        3.96        4.06      7.75 o
 -17   4  10        2.06       -6.97      6.97 o
 -16   4  10        5.91        0.11      6.67 o
 -15   4  10       92.40       90.01      8.38 o
 -14   4  10        0.01        2.99      5.90 o
 -13   4  10        5.48       10.47      6.10 o
 -12   4  10        7.20        6.91      4.90 o
 -11   4  10       58.00       43.87      5.00 o
 -10   4  10        0.61        0.02      3.36 o
  -9   4  10      275.47      310.19      9.93 o
  -8   4  10       25.68       26.10      4.31 o
  -7   4  10       46.68       44.22      4.70 o
  -6   4  10      219.51      232.59      7.55 o
  -5   4  10       53.64       43.74      4.65 o
  -4   4  10        9.95       10.22      4.23 o
  -3   4  10      397.46      412.73     16.35 o
  -2   4  10      522.79      615.77     16.61 o
  -1   4  10        6.73        3.66      3.40 o
   0   4  10       47.03       36.87      7.64 o
   1   4  10       27.93       20.96      5.55 o
   2   4  10      118.84      138.99      9.96 o
   3   4  10      667.19      620.26     19.70 o
   4   4  10      350.75      426.39     17.23 o
   5   4  10      720.05      695.24     22.21 o
   6   4  10       95.43      108.80     12.25 o
   7   4  10      131.49      111.01     13.57 o
   8   4  10       65.82       62.00      9.04 o
   9   4  10        3.28       -0.02      6.38 o
  10   4  10       15.68       18.60     11.24 o
  11   4  10       87.83       77.36     10.06 o
  12   4  10      128.25      106.44     16.34 o
  13   4  10      594.35      645.20     23.87 o
  14   4  10        0.02       10.00     21.03 o
  15   4  10       10.14       17.13     17.13 o
  16   4  10       44.45       59.18     21.80 o
  17   4  10       63.43       54.07     15.30 o
 -18   5  10       30.41       24.70      8.72 o
 -17   5  10        2.45       -0.87      7.38 o
 -16   5  10       65.68       65.09     11.96 o
 -15   5  10       28.05       43.33      7.26 o
 -14   5  10        0.00        3.03      5.93 o
 -13   5  10        0.02       -5.21      5.21 o
 -12   5  10      484.21      506.46     16.17 o
 -11   5  10      359.51      489.55     11.09 o
 -10   5  10       18.51       10.54      4.06 o
  -9   5  10       69.93       64.75      4.71 o
  -8   5  10       14.98       17.19      4.64 o
  -7   5  10      183.35      179.14      6.93 o
  -6   5  10       45.70       37.73      4.34 o
  -5   5  10      436.20      366.28      8.94 o
  -4   5  10      650.32      651.84     14.54 o
  -3   5  10       19.63       17.80      4.89 o
  -2   5  10      470.83      450.61     10.03 o
  -1   5  10     1077.45     1080.33     26.41 o
   0   5  10     1119.04     1164.44     26.85 o
   1   5  10      640.97      643.36     19.26 o
   2   5  10      124.71      127.35     10.31 o
   3   5  10        6.31       -5.06      7.08 o
   4   5  10      231.32      236.87     13.71 o
   5   5  10       76.22       98.59     14.06 o
   6   5  10      197.93      195.66     28.86 o
   7   5  10      200.12      215.50     18.86 o
   8   5  10      419.02      394.36     25.64 o
   9   5  10      127.50      128.81     15.47 o
  10   5  10       92.48       82.11     12.59 o
  11   5  10       65.24       52.07      9.51 o
  12   5  10       37.64       50.38     11.62 o
  13   5  10        1.96        3.62     12.97 o
  14   5  10       31.33       33.07     17.08 o
  15   5  10      123.41      120.13     22.42 o
  16   5  10       43.49       34.26     20.25 o
  17   5  10        0.34      -12.46     17.13 o
 -17   6  10        0.41       -3.82      7.38 o
 -16   6  10       23.35       12.39      7.13 o
 -15   6  10        6.74       -1.44      6.43 o
 -14   6  10       10.68        7.20      6.22 o
 -13   6  10        4.36        6.43      5.74 o
 -12   6  10        2.50        3.22      5.49 o
 -11   6  10       15.63        6.95      4.49 o
 -10   6  10       89.55       62.69      7.89 o
  -9   6  10        8.85        8.05      4.68 o
  -8   6  10        0.75       -4.51      5.01 o
  -7   6  10       50.78       34.64      4.46 o
  -6   6  10       14.68       12.53      4.05 o
  -5   6  10      703.10      669.10     16.45 o
  -4   6  10      376.63      413.62     12.10 o
  -3   6  10      631.52      610.04     16.22 o
  -2   6  10       22.18       21.82      4.63 o
  -1   6  10        6.81        6.03      7.87 o
   0   6  10      165.50      148.61     10.21 o
   1   6  10       40.01       42.98      7.35 o
   2   6  10      301.11      310.53     14.41 o
   3   6  10      269.82      308.86     14.92 o
   4   6  10      587.60      575.05     26.72 o
   5   6  10      196.60      217.17     11.41 o
   6   6  10      127.05      132.48     14.71 o
   7   6  10      129.11      127.39     14.52 o
   8   6  10      412.12      386.24     28.27 o
   9   6  10       21.64       35.39     11.64 o
  10   6  10       31.84       29.44     11.76 o
  11   6  10      162.40      187.97     20.44 o
  12   6  10      162.10      160.20     24.14 o
  13   6  10        0.55       16.09     20.25 o
  14   6  10        0.18       -5.55     14.18 o
  15   6  10        0.68      -11.64     15.68 o
  16   6  10        4.00      -14.61     14.61 o
  17   6  10       17.31       35.82     21.80 o
 -17   7  10       10.15       -0.14      7.48 o
 -16   7  10        0.75       -2.34      6.82 o
 -15   7  10        2.99       -2.48      6.31 o
 -14   7  10        1.01       -4.15      5.81 o
 -13   7  10        0.43       -3.65      5.46 o
 -12   7  10       23.21       19.96      6.19 o
 -11   7  10       23.79       17.06      4.82 o
 -10   7  10        4.69        2.43      4.29 o
  -9   7  10       15.81       13.39      4.43 o
  -8   7  10      194.51      190.02      8.45 o
  -7   7  10        1.65        3.56      3.76 o
  -6   7  10      154.81      126.37      6.74 o
  -5   7  10       60.95       72.43      7.55 o
  -4   7  10      708.98      775.94     20.90 o
  -3   7  10      401.47      359.98     12.49 o
  -2   7  10      135.28      160.60     10.80 o
  -1   7  10       73.59       64.22      7.62 o
   0   7  10     1904.78     1739.14     38.50 o
   1   7  10      116.00      122.81      9.78 o
   2   7  10      834.97      797.75     22.98 o
   3   7  10       50.30       43.17      7.94 o
   4   7  10       91.68       65.09     13.29 o
   5   7  10      290.26      279.59     17.17 o
   6   7  10      129.80      157.21     16.64 o
   7   7  10      238.16      247.25     18.26 o
   8   7  10      238.72      236.85     18.40 o
   9   7  10        9.35        3.76     12.70 o
  10   7  10        0.44        1.11     10.54 o
  11   7  10        2.47       -1.85     13.42 o
  12   7  10        0.29       -6.75     11.48 o
  13   7  10       30.67       31.15     16.72 o
  14   7  10       48.57       55.39     19.36 o
  15   7  10       53.66       86.63     23.22 o
  16   7  10       13.95       38.36     19.64 o
 -17   8  10       18.16       22.00      8.66 o
 -16   8  10        4.55       -1.96      6.96 o
 -15   8  10        0.00        3.25      8.40 o
 -14   8  10       20.64       15.35      7.65 o
 -13   8  10       32.07       23.18      8.39 o
 -12   8  10       12.20       15.83      6.14 o
 -11   8  10        5.65        5.00      4.47 o
 -10   8  10        3.06        1.34      4.34 o
  -9   8  10      221.17      210.84      8.11 o
  -8   8  10      261.70      316.06      9.66 o
  -7   8  10        4.03       -1.31      6.27 o
  -6   8  10       99.36      102.03      6.23 o
  -5   8  10       25.46       29.93      5.17 o
  -4   8  10     1359.23     1480.85     26.05 o
  -3   8  10      348.99      307.07     10.01 o
  -2   8  10       17.98       -4.31      4.31 o
  -1   8  10       92.61       94.64      8.65 o
   0   8  10       13.08       17.31      6.16 o
   1   8  10       52.25       37.66      7.60 o
   2   8  10      678.71      706.83     21.94 o
   3   8  10       15.40       34.10      8.69 o
   4   8  10       38.51       65.19     10.65 o
   5   8  10      345.64      326.21     18.68 o
   6   8  10      420.02      425.60     21.58 o
   7   8  10       80.60       75.41     21.14 o
   8   8  10        4.01       -4.23      9.56 o
   9   8  10       26.66       27.95     12.28 o
  10   8  10       10.32       18.90     13.78 o
  11   8  10       44.33       39.40     16.41 o
  12   8  10       28.62       22.56     21.80 o
  13   8  10       79.75       63.34     30.37 o
  14   8  10       16.51        2.28     23.36 o
  15   8  10       35.21       58.16     20.75 o
  16   8  10        3.54      -23.72     32.71 o
 -16   9  10        9.60        9.44      7.96 o
 -15   9  10       12.78        7.50      7.57 o
 -14   9  10        4.88       11.40      7.00 o
 -13   9  10        0.36        0.23      5.83 o
 -12   9  10       32.91       24.64      9.01 o
 -11   9  10       16.01       14.36      4.92 o
 -10   9  10        1.15       -4.73      5.58 o
  -9   9  10       65.65       38.49      5.40 o
  -8   9  10      313.15      330.74     10.96 o
  -7   9  10        9.13       12.54      5.39 o
  -6   9  10      588.83      614.77     19.21 o
  -5   9  10      463.34      461.53     13.11 o
  -4   9  10       31.63       21.65      5.59 o
  -3   9  10      388.06      394.18     15.44 o
  -2   9  10       16.65        9.06      4.98 o
  -1   9  10      788.77      770.34     22.48 o
   0   9  10       84.31       71.69      8.42 o
   1   9  10       75.43      119.69     14.77 o
   2   9  10       24.14       23.76      7.50 o
   3   9  10      158.71      152.46     13.19 o
   4   9  10       54.17       17.85     13.41 o
   5   9  10       11.43        7.94      7.36 o
   6   9  10        0.20        1.58      8.77 o
   7   9  10      153.39      193.07     27.52 o
   8   9  10       60.53       63.96     17.13 o
   9   9  10        0.19       -9.13      9.88 o
  10   9  10      139.64      137.94     21.80 o
  11   9  10       46.75       53.17     17.63 o
  12   9  10        0.07       -1.66     14.62 o
  13   9  10       11.90       11.79     14.46 o
  14   9  10        0.92       -2.06     15.78 o
  15   9  10       12.62       21.18     17.18 o
  16   9  10       12.36       27.44     30.37 o
 -16  10  10       62.81       91.87     10.39 o
 -15  10  10       55.53       99.45     10.04 o
 -14  10  10        9.62       16.77      7.51 o
 -13  10  10        3.06       -0.59      6.31 o
 -12  10  10       44.48       64.68      7.77 o
 -11  10  10        2.60       -5.05      5.05 o
 -10  10  10        0.84        0.30      4.76 o
  -9  10  10      107.17       90.60      6.93 o
  -8  10  10        2.90        4.55      6.78 o
  -7  10  10        7.64        1.71      5.10 o
  -6  10  10      237.40      224.63     10.45 o
  -5  10  10      531.98      540.08     15.23 o
  -4  10  10       45.86       43.15      5.58 o
  -3  10  10       20.10        4.18      4.59 o
  -2  10  10        2.42       -2.94      3.60 o
  -1  10  10       55.47       38.73      6.23 o
   0  10  10      123.38      127.17     12.25 o
   1  10  10      262.33      227.29     22.74 o
   2  10  10      134.56      158.01     13.04 o
   3  10  10      109.34      110.19     24.14 o
   4  10  10       10.57        3.89      7.97 o
   5  10  10       86.02       73.66     15.68 o
   6  10  10      120.98       85.31     20.11 o
   7  10  10       95.53       98.81     20.25 o
   8  10  10        1.72        8.87     12.39 o
   9  10  10        1.07      -12.22     12.22 o
  10  10  10      100.76      130.18     20.99 o
  11  10  10       13.77        5.56     17.91 o
  12  10  10       76.32       67.79     26.48 o
  13  10  10        6.94        6.00     15.46 o
  14  10  10        0.12      -10.76     17.91 o
  15  10  10        2.78      -15.87     15.87 o
 -15  11  10       11.32       19.51      9.57 o
 -14  11  10        2.84        4.52      7.35 o
 -13  11  10        8.67       14.70      6.87 o
 -12  11  10        0.23        6.73      6.40 o
 -11  11  10       60.99       78.36      7.10 o
 -10  11  10        2.42       -3.81      5.02 o
  -9  11  10       68.18       85.23      9.09 o
  -8  11  10       58.53       67.35      7.04 o
  -7  11  10        2.64       -4.64      4.64 o
  -6  11  10       10.91        4.88      7.42 o
  -5  11  10       91.06      109.85      8.04 o
  -4  11  10       12.13        9.64      5.47 o
  -3  11  10      128.26      145.91      8.17 o
  -2  11  10       16.93        9.32      5.69 o
  -1  11  10      203.03      266.70     13.04 o
   0  11  10       18.11       11.00      6.53 o
   1  11  10      163.24      186.00      9.92 o
   2  11  10       58.06       73.42      9.60 o
   3  11  10      137.25      127.20     21.78 o
   4  11  10        0.87        1.85      7.60 o
   5  11  10      121.78      117.13     13.40 o
   6  11  10       36.30       41.57     13.21 o
   7  11  10       68.07       89.60     17.13 o
   8  11  10        0.24       -4.15     12.67 o
   9  11  10        8.58       20.46     14.62 o
  10  11  10       51.90       40.40     15.46 o
  11  11  10        0.00      -10.90     12.54 o
  12  11  10        3.75       16.01     17.63 o
  13  11  10        2.78        2.18     15.57 o
  14  11  10        8.69        6.08     19.36 o
 -14  12  10        2.62       16.23     11.69 o
 -13  12  10      105.86      132.82     11.75 o
 -12  12  10       11.07        3.58      7.38 o
 -11  12  10       34.93       42.47      9.48 o
 -10  12  10        5.60        7.22      6.74 o
  -9  12  10       63.84       63.59      7.58 o
  -8  12  10        0.16       -3.78      5.29 o
  -7  12  10       16.25       15.87      5.80 o
  -6  12  10       56.97       72.65     13.26 o
  -5  12  10      230.97      244.53     12.15 o
  -4  12  10      184.41      229.22     10.92 o
  -3  12  10        0.04       -4.57      4.57 o
  -2  12  10       14.40       13.79      4.49 o
  -1  12  10       43.35       50.54      6.86 o
   0  12  10      112.52      133.92      9.68 o
   1  12  10       64.70       72.31      7.99 o
   2  12  10       36.23       34.22      7.86 o
   3  12  10      236.70      212.66     19.81 o
   4  12  10       38.49       40.91     15.57 o
   5  12  10      224.68      258.67     59.18 o
   6  12  10      110.69      100.63     17.63 o
   7  12  10       49.55       65.74     16.03 o
   8  12  10       15.53       -0.93     14.80 o
   9  12  10       66.15       90.69     19.02 o
  10  12  10       19.17       28.42     16.03 o
  11  12  10        1.71        8.49     15.01 o
  12  12  10        1.43        4.32     15.57 o
  13  12  10       63.24      128.60     25.65 o
  14  12  10        0.77        7.79     20.25 o
 -13  13  10       14.37        0.79     17.44 o
 -12  13  10       46.78       43.44     10.61 o
 -11  13  10        3.93       -2.37      8.17 o
 -10  13  10       39.96       44.78      7.01 o
  -9  13  10       35.20       35.39      7.04 o
  -8  13  10       49.92       69.34      7.49 o
  -7  13  10        1.95       -3.29      5.19 o
  -6  13  10       39.36       35.29      6.30 o
  -5  13  10       36.20       43.22      6.31 o
  -4  13  10       41.17       65.63      7.09 o
  -3  13  10        0.18        1.00      5.14 o
  -2  13  10      263.79      267.64     18.05 o
  -1  13  10      247.42      264.74     14.92 o
   0  13  10        9.29       15.01      5.81 o
   1  13  10        2.60       13.34      6.01 o
   2  13  10        6.96        0.33      5.61 o
   3  13  10      220.12      215.47     14.31 o
   4  13  10       33.28       39.86     16.35 o
   5  13  10       34.16       46.79     14.38 o
   6  13  10      120.66      107.08     35.82 o
   7  13  10        2.04        4.15     20.25 o
   8  13  10        9.95        5.34     13.61 o
   9  13  10       32.43       48.80     21.80 o
  10  13  10        5.36        5.17     14.06 o
  11  13  10        0.60        9.86     15.32 o
  12  13  10       14.30        6.97     17.63 o
  13  13  10        1.90       -1.24     17.13 o
 -13  14  10        2.61        4.67     12.46 o
 -12  14  10       27.38       31.45     14.98 o
 -11  14  10        4.22       -0.15      8.46 o
 -10  14  10       18.92       14.06      6.73 o
  -9  14  10       21.67       19.50      6.97 o
  -8  14  10        0.14       -1.55      5.94 o
  -7  14  10        9.92       10.82      5.75 o
  -6  14  10       39.22       39.26      6.74 o
  -5  14  10       19.23       29.11      6.59 o
  -4  14  10      243.60      289.59     12.43 o
  -3  14  10        0.75        5.14      5.61 o
  -2  14  10        0.01        3.11      6.94 o
  -1  14  10        0.21        0.40      7.80 o
   0  14  10        8.02       -5.53      6.23 o
   1  14  10       17.15       26.17      7.91 o
   2  14  10      229.51      240.26     13.96 o
   3  14  10        0.19       -7.01      7.01 o
   4  14  10        7.26        2.08     14.80 o
   5  14  10       83.44       82.72     28.81 o
   6  14  10      226.68      271.78     59.18 o
   7  14  10        0.28       20.90     17.91 o
   8  14  10        2.12        8.67     14.83 o
   9  14  10       13.19      -11.94     14.80 o
  10  14  10       11.18       21.52     16.23 o
  11  14  10        9.58       -1.83     15.46 o
  12  14  10       84.50      137.06     29.59 o
 -11  15  10        0.07        7.28      9.23 o
 -10  15  10        2.39       -4.84      7.42 o
  -9  15  10       28.11       27.87     10.39 o
  -8  15  10       36.53       44.85      7.34 o
  -7  15  10        6.10        8.57     11.29 o
  -6  15  10       46.95       52.03      7.54 o
  -5  15  10       25.53       22.69      6.69 o
  -4  15  10        0.13       -0.75      5.86 o
  -3  15  10       70.90       59.65     11.47 o
  -2  15  10       98.56      112.59     15.31 o
  -1  15  10        0.05       -6.89      6.89 o
   0  15  10       57.34       83.57     17.91 o
   1  15  10       29.77       44.09     11.39 o
   2  15  10       75.92       90.31     10.55 o
   3  15  10        3.08       -0.82      7.16 o
   4  15  10       13.69       -7.27     10.61 o
   5  15  10       84.79       73.88     23.36 o
   6  15  10       80.43      100.79     21.80 o
   7  15  10        0.54        4.15     20.25 o
   8  15  10       69.66       75.89     19.57 o
   9  15  10        8.37       -3.54     16.23 o
  10  15  10       16.88       14.02     16.97 o
  11  15  10       17.69       12.46     18.69 o
 -10  16  10        1.18       -2.98      9.15 o
  -9  16  10        4.12       -6.47      6.52 o
  -8  16  10       22.04       27.92      7.18 o
  -7  16  10       37.50       47.13      7.73 o
  -6  16  10        6.51        8.69      6.69 o
  -5  16  10       96.96      121.89      9.80 o
  -4  16  10        0.38       -1.14      6.19 o
  -3  16  10        7.62       13.55      7.58 o
  -2  16  10        3.59       -4.53      7.12 o
  -1  16  10       15.83       22.16     11.68 o
   0  16  10        5.72       -0.52      8.36 o
   1  16  10        7.01       14.44      9.88 o
   2  16  10       45.64       33.23     11.14 o
   3  16  10       32.01       15.43     12.46 o
   4  16  10       20.73        6.58      8.46 o
   5  16  10       15.23       32.46     15.01 o
   6  16  10        8.63       10.02     14.83 o
   7  16  10       59.34       58.69     21.80 o
   8  16  10       17.55       32.75     17.96 o
   9  16  10       10.98       26.48     21.80 o
  -9  17  10        5.57      -10.90     10.90 o
  -8  17  10        6.09        6.47     10.22 o
  -7  17  10       13.41       27.46      8.34 o
  -6  17  10        0.67       -4.33      6.35 o
  -5  17  10        0.31       -6.28      6.28 o
  -4  17  10        2.28       -8.91      8.91 o
  -3  17  10        0.02       -1.98      8.75 o
  -2  17  10       24.17       36.66     12.39 o
  -1  17  10       13.83       18.76     15.57 o
   0  17  10       11.29       22.64     21.80 o
   1  17  10        0.63        3.54      8.75 o
   2  17  10       25.54        3.96     10.08 o
   3  17  10        9.80       -3.23     10.23 o
   4  17  10        0.76        8.35     10.16 o
   5  17  10       50.22       29.17     28.03 o
   6  17  10        8.30       30.65     17.22 o
   7  17  10       30.12       38.94     21.80 o
   8  17  10        1.03      -17.13     17.13 o
  -6  18  10        9.37        2.82      7.78 o
  -5  18  10       37.91       41.58      8.56 o
  -4  18  10        0.11        0.00     10.90 o
  -3  18  10        0.18       -7.58      9.34 o
  -2  18  10        9.69       18.32     13.24 o
  -1  18  10        1.97       -5.45      9.88 o
   0  18  10        0.30      -14.02     14.02 o
   1  18  10       16.94       18.17     17.13 o
   2  18  10        3.24       -4.92     10.16 o
   3  18  10       63.99       70.73     33.49 o
   4  18  10        0.91        1.56     10.90 o
   5  18  10        0.41      -10.90     10.90 o
  -3  19  10       12.92       14.02     12.46 o
  -2  19  10        0.10       -4.67      9.34 o
  -1  19  10       26.45       21.80     12.46 o
   0  19  10        2.98       -4.67     10.90 o
   1  19  10        0.01      -10.90     10.90 o
   2  19  10        0.14       -7.79     10.90 o
 -17   0  11       11.90       22.14     25.70 o
 -15   0  11        6.83       12.44      8.18 o
 -13   0  11       62.68       54.70     10.60 o
 -11   0  11       23.02       16.23      6.07 o
  -9   0  11      374.60      362.64     12.77 o
  -7   0  11       24.99       14.14      7.08 o
  -5   0  11     1031.15      951.31     23.45 o
  -3   0  11     1283.67     1299.64     39.17 o
  -1   0  11     1055.46      947.10     30.07 o
   1   0  11      851.88      873.09     74.76 o
   3   0  11     2992.49     3009.17    188.46 o
   5   0  11      511.01      566.65     22.10 o
   7   0  11     1830.94     1771.24     44.90 o
   9   0  11       24.88       30.50     17.13 o
  11   0  11        1.60        3.11      9.60 o
  13   0  11       92.22      116.87     17.43 o
  15   0  11       30.91       59.85     24.14 o
  17   0  11        0.82       16.26     15.18 o
 -18   1  11       11.87       -3.15      8.22 o
 -17   1  11        1.26        0.33      7.05 o
 -16   1  11        0.90        4.96      6.78 o
 -15   1  11       14.45        8.87      5.95 o
 -14   1  11        4.47        0.79      5.35 o
 -13   1  11        6.30        6.23      5.42 o
 -12   1  11       21.99       11.22      5.33 o
 -11   1  11       36.85       42.49      4.56 o
 -10   1  11       15.28       20.75      5.89 o
  -9   1  11      885.63      911.58     14.65 o
  -8   1  11       65.27       60.96      5.65 o
  -7   1  11      319.31      316.10      9.98 o
  -6   1  11      529.20      513.93     11.99 o
  -5   1  11      561.42      567.13     12.92 o
  -4   1  11        2.90        2.89      3.46 o
  -3   1  11       35.38       22.27      5.90 o
  -2   1  11      114.35      105.01      8.17 o
  -1   1  11      295.14      333.09      8.78 o
   0   1  11     1251.22     1249.64     33.53 o
   1   1  11     1041.26     1039.00     31.12 o
   2   1  11       13.64        2.80     14.24 o
   3   1  11        5.35       12.59      6.43 o
   4   1  11      267.03      258.62     23.15 o
   5   1  11      173.87      147.58     12.19 o
   6   1  11        4.96        9.88      5.92 o
   7   1  11      242.13      273.43     13.00 o
   8   1  11       64.78       55.19      7.89 o
   9   1  11        2.21       -0.91      6.10 o
  10   1  11       13.46        6.72      6.84 o
  11   1  11      119.35       83.51     16.64 o
  12   1  11        4.84       16.82      8.52 o
  13   1  11        4.17       -4.18      8.24 o
  14   1  11        4.81       14.80      9.77 o
  15   1  11       18.27        7.33     10.32 o
  16   1  11        3.54        1.36      9.83 o
  17   1  11       10.52       16.06     11.29 o
 -18   2  11        4.93       -6.34      7.53 o
 -17   2  11        0.02       -3.01      7.00 o
 -16   2  11       12.91       11.22      6.97 o
 -15   2  11        2.86       -5.86      5.86 o
 -14   2  11        0.78        2.08      5.30 o
 -13   2  11       87.49       87.60      7.13 o
 -12   2  11      212.50      214.34      9.01 o
 -11   2  11       56.85       69.31      5.37 o
 -10   2  11      443.25      436.54      9.73 o
  -9   2  11       22.81       13.79      4.26 o
  -8   2  11       41.42       18.51      4.70 o
  -7   2  11      556.58      630.91     13.73 o
  -6   2  11       65.13       65.24      5.67 o
  -5   2  11      683.31      704.58     13.85 o
  -4   2  11     1730.93     1796.38     28.82 o
  -3   2  11       99.00       73.66      7.36 o
  -2   2  11      191.39      198.82      9.99 o
  -1   2  11      165.61      186.06      8.22 o
   0   2  11      262.59      227.42     20.56 o
   1   2  11      182.78      196.29     14.67 o
   2   2  11      364.07      330.19     14.10 o
   3   2  11      272.91      309.80     14.51 o
   4   2  11      212.52      216.18     12.71 o
   5   2  11       99.78      105.27     10.66 o
   6   2  11      436.67      452.51     15.52 o
   7   2  11       90.94       88.60      8.86 o
   8   2  11      949.60      887.28     31.98 o
   9   2  11       28.75       23.56      7.69 o
  10   2  11        0.43        1.15      8.32 o
  11   2  11      144.47      193.35     13.99 o
  12   2  11       23.85       22.70      8.79 o
  13   2  11       90.82      120.82     13.51 o
  14   2  11       62.80       53.59     11.29 o
  15   2  11       16.76        7.97      9.49 o
  16   2  11        7.60       11.52     12.34 o
  17   2  11        0.57        9.34     17.13 o
 -18   3  11        0.17       -0.07     10.49 o
 -17   3  11        5.13       -6.25      7.28 o
 -16   3  11       18.66       11.03      7.14 o
 -15   3  11        0.57       -2.41      6.31 o
 -14   3  11        2.28        2.63      5.86 o
 -13   3  11      106.66      114.84      8.65 o
 -12   3  11       10.37       16.84      5.40 o
 -11   3  11        7.24        4.91      4.34 o
 -10   3  11      552.30      612.01     14.56 o
  -9   3  11        4.80        5.15      3.81 o
  -8   3  11      379.38      423.26     11.74 o
  -7   3  11       16.32        2.78      4.14 o
  -6   3  11       28.06       23.70      4.85 o
  -5   3  11      787.54      835.27     18.46 o
  -4   3  11      112.47      100.76      6.64 o
  -3   3  11      462.45      487.62     14.50 o
  -2   3  11      591.94      569.53     14.16 o
  -1   3  11        0.83       -1.36      7.46 o
   0   3  11      500.13      565.55     22.66 o
   1   3  11       67.36       88.31      8.89 o
   2   3  11      556.95      520.05     18.21 o
   3   3  11      262.88      273.71     24.61 o
   4   3  11       17.35       -3.44      7.64 o
   5   3  11       41.12       18.61      7.52 o
   6   3  11      698.05      701.29     25.51 o
   7   3  11       62.02       76.22      8.71 o
   8   3  11      140.60      133.98     11.37 o
   9   3  11      510.52      497.28     19.56 o
  10   3  11      125.20      123.55     11.71 o
  11   3  11       94.36      105.58     11.28 o
  12   3  11      182.17      186.61     14.53 o
  13   3  11       15.12        2.50      8.65 o
  14   3  11       23.51       25.21     13.51 o
  15   3  11        1.25       -4.15      9.83 o
  16   3  11       15.54       59.18     20.25 o
  17   3  11        3.97        3.11     17.13 o
 -17   4  11       50.99       48.85      8.52 o
 -16   4  11       61.16       75.39      8.76 o
 -15   4  11        0.40       -8.01      8.01 o
 -14   4  11        0.13       -3.75      5.86 o
 -13   4  11       81.26      105.20     10.21 o
 -12   4  11       51.70       59.87      8.92 o
 -11   4  11       87.49       98.67      6.07 o
 -10   4  11       39.62       26.21      4.78 o
  -9   4  11       12.53        3.04      4.06 o
  -8   4  11        2.68       -3.89      3.89 o
  -7   4  11      124.79      117.71      7.59 o
  -6   4  11      147.87      133.70      6.55 o
  -5   4  11       40.89       52.72      6.00 o
  -4   4  11      935.70      953.56     18.64 o
  -3   4  11      210.49      254.64      8.87 o
  -2   4  11     1599.31     1614.90     34.06 o
  -1   4  11       31.26       31.10      7.01 o
   0   4  11      441.31      434.02     20.57 o
   1   4  11       52.77       37.00      7.04 o
   2   4  11       14.71       25.07      7.42 o
   3   4  11      134.81      144.02     12.36 o
   4   4  11      498.41      486.35     27.10 o
   5   4  11      101.68      118.15     11.48 o
   6   4  11      657.48      659.57     32.60 o
   7   4  11      891.65      850.48     30.59 o
   8   4  11      191.48      222.63     26.41 o
   9   4  11        1.50        0.92      6.68 o
  10   4  11       93.93      108.36     12.81 o
  11   4  11        1.06        9.84      8.40 o
  12   4  11       62.31       66.72     12.59 o
  13   4  11      138.55      162.95     14.17 o
  14   4  11      325.25      347.60     30.86 o
  15   4  11       62.90       51.40     20.25 o
  16   4  11       27.63       28.03     18.69 o
  17   4  11        3.52      -15.57     15.57 o
 -17   5  11       10.28       -1.57      7.65 o
 -16   5  11        4.99        0.53      7.14 o
 -15   5  11       35.05       45.92      7.93 o
 -14   5  11       12.08        5.70      6.19 o
 -13   5  11      168.85      134.23     10.72 o
 -12   5  11        2.28        7.46      5.66 o
 -11   5  11       16.46       18.24      5.35 o
 -10   5  11      169.25      170.98      6.70 o
  -9   5  11      217.03      229.01      8.04 o
  -8   5  11      131.00      136.03      7.57 o
  -7   5  11       52.62       57.30      5.28 o
  -6   5  11       37.33       37.05      5.83 o
  -5   5  11       53.47       68.09      6.33 o
  -4   5  11      472.23      431.59     12.16 o
  -3   5  11       38.73       47.79      8.09 o
  -2   5  11       17.42        0.88      5.55 o
  -1   5  11      674.30      647.13     24.46 o
   0   5  11      125.55      141.45     10.23 o
   1   5  11      294.82      289.99     14.01 o
   2   5  11       85.43       59.10      8.52 o
   3   5  11      153.55      123.99     13.26 o
   4   5  11        0.99       10.03      6.70 o
   5   5  11       96.96       89.92     10.99 o
   6   5  11      468.20      530.13     33.50 o
   7   5  11      333.13      316.24     42.60 o
   8   5  11        0.20        1.73      8.79 o
   9   5  11       10.89       22.75     11.97 o
  10   5  11      271.91      285.31     21.41 o
  11   5  11        0.58        4.05      7.49 o
  12   5  11       39.04       36.59     12.81 o
  13   5  11       57.59       68.93     25.70 o
  14   5  11       10.37       13.05     24.14 o
  15   5  11        1.89        6.92     14.54 o
  16   5  11        6.78       21.80     20.25 o
  17   5  11       28.77       42.05     21.80 o
 -17   6  11       18.79       27.71      8.75 o
 -16   6  11       13.97        3.28      7.13 o
 -15   6  11        0.03       -6.57      6.57 o
 -14   6  11        6.06       -3.66      8.47 o
 -13   6  11        5.06        4.28      6.22 o
 -12   6  11       47.31       43.07      9.09 o
 -11   6  11       38.37       40.69      5.55 o
 -10   6  11       37.00       25.56      6.71 o
  -9   6  11        0.49       -3.83      3.83 o
  -8   6  11        8.68        2.44      4.09 o
  -7   6  11        1.98       -0.18      3.71 o
  -6   6  11      310.00      307.24      9.97 o
  -5   6  11      889.45      966.03     21.51 o
  -4   6  11       35.16       27.86      6.45 o
  -3   6  11      137.11      135.91      8.50 o
  -2   6  11       97.45       95.01      9.75 o
  -1   6  11      444.36      446.48     27.04 o
   0   6  11      164.21      189.45     11.20 o
   1   6  11       53.15       50.07      8.34 o
   2   6  11        3.63       -4.98      5.52 o
   3   6  11      289.76      281.11     15.02 o
   4   6  11        0.27        6.30      8.99 o
   5   6  11       12.44       -1.70      6.97 o
   6   6  11       18.01       19.86      9.54 o
   7   6  11     1236.27     1228.77     38.46 o
   8   6  11        1.93        0.68      9.54 o
   9   6  11        8.48        3.57     11.27 o
  10   6  11       60.08       59.85     13.41 o
  11   6  11       93.08       75.64     21.50 o
  12   6  11        0.39        0.97     18.69 o
  13   6  11       11.00       34.26     16.41 o
  14   6  11        3.52       23.49     16.85 o
  15   6  11        2.85        5.30     16.85 o
  16   6  11       35.03       15.86     17.50 o
 -16   7  11       41.31       42.53      9.45 o
 -15   7  11       27.75       28.41      7.96 o
 -14   7  11       17.14       20.55      7.03 o
 -13   7  11        0.24        0.95      6.03 o
 -12   7  11        1.90       -2.51      5.66 o
 -11   7  11        0.42       -3.36      4.47 o
 -10   7  11      133.38      116.97      7.04 o
  -9   7  11      245.43      224.89      8.43 o
  -8   7  11       15.66       12.39      4.41 o
  -7   7  11       42.90       41.37      5.47 o
  -6   7  11      197.72      190.89      9.03 o
  -5   7  11       65.37       89.57      9.74 o
  -4   7  11      166.47      156.53      8.22 o
  -3   7  11        0.44       -5.68      5.68 o
  -2   7  11        3.91        8.06      6.48 o
  -1   7  11       60.33       59.10     11.02 o
   0   7  11      142.73      154.12     17.09 o
   1   7  11      625.61      651.59     20.68 o
   2   7  11        0.00       -1.23      6.36 o
   3   7  11      492.64      457.01     18.67 o
   4   7  11       25.07       26.28      8.02 o
   5   7  11       32.01       32.83      9.95 o
   6   7  11       10.13       15.57      9.36 o
   7   7  11       13.50       13.77     10.37 o
   8   7  11      141.22      141.53     15.76 o
   9   7  11       35.28       46.91     12.11 o
  10   7  11        8.27       11.27     10.31 o
  11   7  11       48.60       42.34     16.23 o
  12   7  11       22.02       29.45     15.18 o
  13   7  11        0.02      -11.71     11.71 o
  14   7  11       26.54       -1.33     14.46 o
  15   7  11        1.52        7.86     23.36 o
  16   7  11        2.51        6.23     16.02 o
 -16   8  11        7.59        4.42      7.43 o
 -15   8  11        1.38        0.51      7.42 o
 -14   8  11        3.42        4.55      6.74 o
 -13   8  11       15.04       14.03      6.63 o
 -12   8  11        0.77       -1.15      5.66 o
 -11   8  11       13.37       27.79      5.28 o
 -10   8  11        0.09        0.39      4.29 o
  -9   8  11      229.27      243.54      8.99 o
  -8   8  11       16.05       24.43      5.44 o
  -7   8  11      225.98      221.11      9.47 o
  -6   8  11       47.21       43.13      9.45 o
  -5   8  11      161.95      157.00     10.66 o
  -4   8  11      165.36      169.50      8.50 o
  -3   8  11      275.45      271.14     12.56 o
  -2   8  11       55.91       60.53     12.16 o
  -1   8  11       18.73       17.58     10.79 o
   0   8  11       12.31       12.35      6.45 o
   1   8  11        9.32       11.09      7.70 o
   2   8  11      122.83      109.29     17.61 o
   3   8  11      343.14      335.19     16.71 o
   4   8  11        5.53       -8.43      8.43 o
   5   8  11      229.00      224.62     17.70 o
   6   8  11      345.50      374.13     20.55 o
   7   8  11        4.92       12.30      9.97 o
   8   8  11       54.11       51.90     13.11 o
   9   8  11       11.68       13.94     11.05 o
  10   8  11        0.36        0.62     26.48 o
  11   8  11        0.12       -8.39     11.39 o
  12   8  11        0.82       -0.89     12.67 o
  13   8  11       83.47       53.66     19.20 o
  14   8  11       16.25       11.38     17.08 o
  15   8  11        9.65       28.36     25.70 o
 -16   9  11       27.96       22.60     14.14 o
 -15   9  11       19.70       21.46      9.85 o
 -14   9  11        0.87       -3.65      7.03 o
 -13   9  11       37.50       38.00      7.45 o
 -12   9  11       27.61       33.83      7.07 o
 -11   9  11       68.29       79.36      7.66 o
 -10   9  11        2.83        3.17      5.01 o
  -9   9  11       14.25       14.09      5.59 o
  -8   9  11       22.99       27.30      5.86 o
  -7   9  11      391.71      442.38     21.13 o
  -6   9  11       42.33       38.61      6.68 o
  -5   9  11       96.62       95.34      7.17 o
  -4   9  11      133.83      135.76      9.17 o
  -3   9  11      170.26      157.08      7.79 o
  -2   9  11      180.74      198.07     12.57 o
  -1   9  11      453.35      512.51     17.94 o
   0   9  11      201.86      217.18     18.43 o
   1   9  11      591.38      617.21     45.05 o
   2   9  11        2.17        5.06      7.08 o
   3   9  11        2.17       -4.45      6.95 o
   4   9  11      172.09      166.27     14.67 o
   5   9  11        2.68       -3.65      9.67 o
   6   9  11       15.35       16.65      9.56 o
   7   9  11        2.17        1.80      8.41 o
   8   9  11       11.00       10.84     12.22 o
   9   9  11       29.39       23.96     12.39 o
  10   9  11       10.36       -1.62     12.39 o
  11   9  11      165.31      166.88     23.82 o
  12   9  11       15.85       24.65     15.57 o
  13   9  11       12.29       18.44     25.70 o
  14   9  11        3.93       -4.13     14.61 o
  15   9  11        7.30        6.27     15.95 o
 -15  10  11       10.93       18.81      8.18 o
 -14  10  11       12.65       15.88      7.75 o
 -13  10  11        2.23       -0.18      6.94 o
 -12  10  11       82.88      144.40     11.12 o
 -11  10  11        2.66       -1.53      4.97 o
 -10  10  11       18.97       28.90      6.48 o
  -9  10  11       73.42       80.43      7.96 o
  -8  10  11        6.92       -2.11      5.29 o
  -7  10  11      256.32      236.27     11.02 o
  -6  10  11      210.89      235.41     10.92 o
  -5  10  11        1.41        8.24      6.29 o
  -4  10  11      675.03      741.82     18.71 o
  -3  10  11       11.01       -1.71      5.12 o
  -2  10  11        5.02       15.14      8.99 o
  -1  10  11        3.49        4.98      5.70 o
   0  10  11        9.03       10.23      7.67 o
   1  10  11       70.53       52.89      9.68 o
   2  10  11      301.79      295.82     21.10 o
   3  10  11        0.55       -4.43      6.85 o
   4  10  11       66.85       67.50     11.11 o
   5  10  11       87.58       58.38     11.94 o
   6  10  11      144.29      119.35     18.22 o
   7  10  11        0.01       10.90     11.68 o
   8  10  11       52.72       45.22     14.83 o
   9  10  11       21.82       31.48     13.61 o
  10  10  11       40.61       50.06     17.43 o
  11  10  11       73.58      116.17     21.80 o
  12  10  11        8.43       26.82     15.68 o
  13  10  11        2.33       -9.25     15.46 o
  14  10  11       14.04       47.61     20.75 o
 -14  11  11        9.62       25.40     10.43 o
 -13  11  11        5.56       16.20      8.40 o
 -12  11  11        5.39        4.82      7.83 o
 -11  11  11        6.37        2.04      8.46 o
 -10  11  11       90.18       66.59      7.58 o
  -9  11  11       17.19       18.88      5.94 o
  -8  11  11        5.34       -0.05      5.47 o
  -7  11  11        2.52       -1.67      5.29 o
  -6  11  11       25.53       21.67      7.01 o
  -5  11  11        8.03       -0.53      7.06 o
  -4  11  11       10.44        6.95      5.31 o
  -3  11  11      195.11      179.32     11.97 o
  -2  11  11       79.33       77.97      9.40 o
  -1  11  11      118.58      101.78      8.43 o
   0  11  11      584.24      623.43     23.28 o
   1  11  11       91.07       99.38      8.87 o
   2  11  11      472.42      418.54     21.32 o
   3  11  11        1.30        2.93      7.18 o
   4  11  11      204.05      188.53     15.51 o
   5  11  11        1.54       -7.92      7.92 o
   6  11  11        8.90       -4.04     16.35 o
   7  11  11        1.25       11.90     12.22 o
   8  11  11      144.55      203.99     23.58 o
   9  11  11       18.67       -7.79     12.54 o
  10  11  11        3.60        5.64     13.78 o
  11  11  11        2.01       -5.55     14.18 o
  12  11  11       18.59        7.16     17.80 o
  13  11  11        3.50       -2.97     31.93 o
  14  11  11        1.21       14.60     18.24 o
 -14  12  11       53.19       73.59     20.28 o
 -13  12  11       37.29       33.47     14.87 o
 -12  12  11       47.60       47.42     10.19 o
 -11  12  11        0.52       -6.19      6.19 o
 -10  12  11        0.42        7.16      6.00 o
  -9  12  11        4.39       -0.11      5.80 o
  -8  12  11        3.90        6.24      6.04 o
  -7  12  11       10.03       11.55      6.56 o
  -6  12  11      129.60      132.37      8.57 o
  -5  12  11      129.09      158.50     10.24 o
  -4  12  11        6.13       14.08      6.07 o
  -3  12  11       39.21       42.77      8.77 o
  -2  12  11       26.36       25.75      7.42 o
  -1  12  11       41.96       65.82      9.07 o
   0  12  11       67.31       77.07     14.87 o
   1  12  11        0.41       11.83      6.33 o
   2  12  11       14.26        0.53      6.14 o
   3  12  11        8.29       -1.68      8.36 o
   4  12  11      439.82      484.32     58.41 o
   5  12  11      127.42      154.42     19.02 o
   6  12  11       49.09       61.77     14.83 o
   7  12  11       42.99       43.39     14.62 o
   8  12  11        4.54      -13.61     13.61 o
   9  12  11        5.71       -6.51     12.67 o
  10  12  11       19.66        6.03     16.35 o
  11  12  11        1.17       26.18     17.80 o
  12  12  11        4.77       18.77     17.96 o
  13  12  11        0.01      -13.98     24.92 o
 -13  13  11        0.07       -4.32      9.46 o
 -12  13  11       11.41       16.09     13.46 o
 -11  13  11       34.09       37.15     10.96 o
 -10  13  11        8.90       -0.53      6.10 o
  -9  13  11       25.38       36.59      7.42 o
  -8  13  11        8.13       14.38      6.48 o
  -7  13  11        6.69       -0.10      5.64 o
  -6  13  11        6.68        8.00      5.66 o
  -5  13  11      100.15       94.03      9.22 o
  -4  13  11        0.03       -4.12      5.53 o
  -3  13  11       71.07       92.40     10.49 o
  -2  13  11       80.95       79.57     10.57 o
  -1  13  11      131.80      173.03     13.43 o
   0  13  11      269.89      294.06     12.60 o
   1  13  11       56.38       58.08      8.05 o
   2  13  11       68.13       68.93      8.35 o
   3  13  11        1.19       14.78     18.91 o
   4  13  11       63.83       65.56     16.35 o
   5  13  11       89.00      105.19     25.70 o
   6  13  11        7.11        0.31     11.27 o
   7  13  11       40.85       46.10     15.55 o
   8  13  11        8.97       12.03     27.26 o
   9  13  11       21.58       27.99     15.18 o
  10  13  11       13.09       29.91     17.91 o
  11  13  11       18.44        4.58     16.41 o
  12  13  11       11.97       -5.49     42.83 o
 -12  14  11        0.13        0.17      9.56 o
 -11  14  11        7.28        6.23      9.07 o
 -10  14  11        0.00       -3.78      6.83 o
  -9  14  11       10.96        7.61      6.69 o
  -8  14  11       52.49       68.57      8.54 o
  -7  14  11       43.11       41.37      7.14 o
  -6  14  11       23.37       11.17      5.93 o
  -5  14  11       93.90      114.69      9.10 o
  -4  14  11       12.09       -1.23      7.42 o
  -3  14  11      158.50      192.92     24.55 o
  -2  14  11       26.59       19.25     10.04 o
  -1  14  11       19.73        4.65      7.45 o
   0  14  11       10.53       21.24      8.00 o
   1  14  11       21.41       19.17      6.62 o
   2  14  11        3.87       14.78      7.38 o
   3  14  11       44.66       57.94     13.04 o
   4  14  11       29.07       13.78     13.21 o
   5  14  11       29.33       50.69     15.80 o
   6  14  11      104.02      132.91     22.58 o
   7  14  11       82.20       76.02     18.83 o
   8  14  11        1.78       -4.15     14.83 o
   9  14  11        4.96        6.37     16.23 o
  10  14  11        5.77       13.39     20.25 o
  11  14  11       14.49        2.69     17.80 o
 -11  15  11        0.34       -9.34     12.46 o
 -10  15  11        0.29       -6.74      6.74 o
  -9  15  11        1.13        7.00      7.05 o
  -8  15  11        4.69       -6.72      6.72 o
  -7  15  11       38.34       49.71      9.33 o
  -6  15  11        1.89        2.62      6.64 o
  -5  15  11       61.72       64.23      8.21 o
  -4  15  11        2.49        3.01      7.45 o
  -3  15  11       24.47       30.78      9.15 o
  -2  15  11       31.23       39.54      9.34 o
  -1  15  11       30.26       24.78      8.41 o
   0  15  11       29.20       31.67     11.14 o
   1  15  11      195.42      254.51     19.50 o
   2  15  11        0.00       17.88     12.46 o
   3  15  11       68.08       90.88     12.36 o
   4  15  11        3.01        0.72     12.39 o
   5  15  11        4.90       -2.45     15.57 o
   6  15  11        0.47       12.46     13.93 o
   7  15  11       36.79       49.53     18.14 o
   8  15  11        0.06       11.29     16.03 o
   9  15  11       36.50       49.53     35.04 o
  10  15  11       10.67      -15.57     15.57 o
  -9  16  11       29.22       30.46      8.19 o
  -8  16  11       10.76       -3.69      7.09 o
  -7  16  11        0.26       -5.20      8.09 o
  -6  16  11       31.03       20.32     10.34 o
  -5  16  11        4.77       16.68      8.69 o
  -4  16  11       23.58       58.71     13.33 o
  -3  16  11       52.20       65.57     10.66 o
  -2  16  11        5.20       10.99      8.08 o
  -1  16  11        1.48        4.88      9.88 o
   0  16  11        1.76       -3.39      9.99 o
   1  16  11        1.33       -1.69      9.99 o
   2  16  11        1.34      -10.12     10.12 o
   3  16  11        8.27       19.50     11.27 o
   4  16  11       22.02        6.95     14.38 o
   5  16  11       95.93       93.97     19.57 o
   6  16  11       24.40       41.78     18.69 o
   7  16  11        0.03       14.57     16.41 o
   8  16  11        2.94       19.10     17.91 o
  -7  17  11        1.91        0.52      7.40 o
  -6  17  11       35.87       24.04      8.34 o
  -5  17  11        1.08       -0.47     11.12 o
  -4  17  11       16.20        4.81      8.47 o
  -3  17  11        1.61        2.60     12.46 o
  -2  17  11        2.89       -3.82      8.75 o
  -1  17  11        3.01       -4.81     29.59 o
   0  17  11       60.49       46.19     12.78 o
   1  17  11       35.95       27.00     17.91 o
   2  17  11       40.10       67.72     14.18 o
   3  17  11        3.37      -10.08     10.08 o
   4  17  11        0.02      -10.23     10.23 o
   5  17  11        0.04      -23.36     31.15 o
   6  17  11        2.35       21.80     18.69 o
   7  17  11        3.56        4.67     18.69 o
  -5  18  11        2.30       -3.11     10.90 o
  -4  18  11       11.82       15.57     12.46 o
  -3  18  11        3.12       -7.79      9.34 o
  -2  18  11        9.52       12.46     12.46 o
  -1  18  11        7.14        4.67     12.46 o
   0  18  11       11.30       24.92     12.46 o
   1  18  11        1.98       -6.23     10.90 o
   2  18  11        4.77       15.57     12.46 o
   3  18  11        1.28       -1.56     10.90 o
   4  18  11        3.57        9.34     12.46 o
 -16   0  12       22.08       18.45     10.70 o
 -14   0  12        9.12        3.74     14.17 o
 -12   0  12      135.05      145.75     11.67 o
 -10   0  12       33.62       33.16      6.58 o
  -8   0  12       61.69       57.16      9.26 o
  -6   0  12     2118.14     2184.79    119.15 o
  -4   0  12     2176.16     2328.45     77.87 o
  -2   0  12     1111.26     1133.91     31.95 o
   0   0  12      319.30      394.04     43.61 o
   2   0  12      483.33      436.10     46.72 o
   4   0  12        6.91        7.05      8.57 o
   6   0  12     1146.19     1159.56     71.64 o
   8   0  12      603.68      661.87     43.61 o
  10   0  12        0.03       -7.27      7.27 o
  12   0  12       10.60        7.25     12.39 o
  14   0  12      125.12      117.11     31.93 o
  16   0  12        6.81        7.27     13.93 o
 -17   1  12        1.76       -7.14      7.14 o
 -16   1  12       26.82       27.64      7.81 o
 -15   1  12        7.31        9.37      6.12 o
 -14   1  12        0.42       -0.39      6.27 o
 -13   1  12        1.27        4.00      5.40 o
 -12   1  12        9.20        3.71      5.23 o
 -11   1  12        5.73       -3.42      3.84 o
 -10   1  12      113.35      101.39      7.27 o
  -9   1  12        8.96        3.36      5.00 o
  -8   1  12      515.24      559.05     12.40 o
  -7   1  12      223.93      248.40      9.26 o
  -6   1  12      110.75      102.47      6.83 o
  -5   1  12      936.64     1076.36     29.48 o
  -4   1  12      661.21      671.22     20.92 o
  -3   1  12      140.08      126.91      8.81 o
  -2   1  12       90.84      118.15      6.95 o
  -1   1  12     1621.46     1539.02     27.42 o
   0   1  12       56.58       51.22      9.18 o
   1   1  12        1.72        5.13      7.80 o
   2   1  12     1696.97     1754.55     63.88 o
   3   1  12       11.36       30.10      8.73 o
   4   1  12       58.41       77.07     11.54 o
   5   1  12       77.87       89.78      9.69 o
   6   1  12       17.06        4.40     10.34 o
   7   1  12      394.20      418.78     17.21 o
   8   1  12      111.07      112.15     16.64 o
   9   1  12       20.46       34.87      8.17 o
  10   1  12      107.37      130.16     14.84 o
  11   1  12       20.41       32.04      8.95 o
  12   1  12      130.03      125.53     12.46 o
  13   1  12        4.49       -0.70      8.37 o
  14   1  12        0.16        5.61      9.16 o
  15   1  12        2.05       -4.96      9.16 o
  16   1  12        0.14        8.73      9.67 o
  17   1  12        2.19       -1.50     10.38 o
 -17   2  12       10.18       19.17      8.12 o
 -16   2  12        2.62       -2.49      7.14 o
 -15   2  12        0.08       -0.22      6.47 o
 -14   2  12       11.76        9.04      5.85 o
 -13   2  12      178.39      162.32      8.88 o
 -12   2  12      117.07       93.86      7.30 o
 -11   2  12      111.56      132.23      6.20 o
 -10   2  12        5.79       -0.37      4.16 o
  -9   2  12       32.15       42.12      4.87 o
  -8   2  12       37.18       45.73      5.50 o
  -7   2  12      611.77      678.59     14.91 o
  -6   2  12      168.85      158.66      7.68 o
  -5   2  12     2171.92     2197.01     52.15 o
  -4   2  12      619.86      616.77     18.35 o
  -3   2  12      325.98      337.61     16.64 o
  -2   2  12      158.50      162.15      8.43 o
  -1   2  12      638.94      559.04     29.67 o
   0   2  12      516.86      494.03     45.59 o
   1   2  12        8.03       10.97     16.50 o
   2   2  12      268.25      227.52     18.75 o
   3   2  12       21.90       24.43      6.80 o
   4   2  12       77.31       51.35      8.89 o
   5   2  12      119.27      163.21     13.94 o
   6   2  12      449.06      457.20     19.77 o
   7   2  12        1.20        1.82      7.57 o
   8   2  12       27.25       32.17     11.85 o
   9   2  12       30.35       21.40     13.04 o
  10   2  12        5.39        1.22      8.09 o
  11   2  12       61.86       57.52     10.25 o
  12   2  12       41.87       55.53     10.32 o
  13   2  12       55.58       66.21     11.00 o
  14   2  12       29.92       45.86     11.62 o
  15   2  12        1.43       -4.03      9.49 o
  16   2  12        3.94       -1.07     10.30 o
 -17   3  12        4.30       -3.62      7.53 o
 -16   3  12       22.82       17.16      7.53 o
 -15   3  12        7.40        4.96      6.92 o
 -14   3  12       19.78       26.77      7.16 o
 -13   3  12        1.16       -4.98      4.98 o
 -12   3  12       65.96       48.48      6.59 o
 -11   3  12        1.91       -3.27      4.26 o
 -10   3  12      357.22      332.32      9.05 o
  -9   3  12      361.55      351.79     10.80 o
  -8   3  12       25.13       16.17      4.71 o
  -7   3  12       30.06       17.54      5.02 o
  -6   3  12      452.60      433.48     18.69 o
  -5   3  12      676.15      704.14     16.37 o
  -4   3  12      158.33      178.90     18.60 o
  -3   3  12      332.91      306.54     15.29 o
  -2   3  12       58.55       47.07      9.77 o
  -1   3  12       83.47       87.63      8.77 o
   0   3  12      174.32      158.30     13.52 o
   1   3  12      183.60      209.31     18.87 o
   2   3  12        2.89       -5.47      5.47 o
   3   3  12      779.30      820.08     24.65 o
   4   3  12       24.50       29.79      8.37 o
   5   3  12       76.15       62.74     10.48 o
   6   3  12        1.72        8.57      8.22 o
   7   3  12      562.26      530.34     22.40 o
   8   3  12        1.48        0.34      6.51 o
   9   3  12      241.89      268.11     14.26 o
  10   3  12      180.36      223.76     17.31 o
  11   3  12       88.36      128.02     13.11 o
  12   3  12      172.07      217.31     16.25 o
  13   3  12       41.89       29.80     10.25 o
  14   3  12       17.75       23.26     11.41 o
  15   3  12        1.11      -13.24     13.61 o
  16   3  12        1.03      -12.46     17.13 o
 -17   4  12       20.82       28.97      8.54 o
 -16   4  12        8.14        3.35      7.53 o
 -15   4  12       27.71       19.30      7.36 o
 -14   4  12       51.51       55.82      7.98 o
 -13   4  12       58.86       50.53      7.62 o
 -12   4  12       44.57       34.83      6.29 o
 -11   4  12       45.31       55.24      5.63 o
 -10   4  12      107.01      126.59      9.17 o
  -9   4  12       30.77       33.16      5.09 o
  -8   4  12       13.12       12.19      4.71 o
  -7   4  12      303.28      293.58     10.22 o
  -6   4  12      721.64      731.80     18.56 o
  -5   4  12      207.87      236.36      9.57 o
  -4   4  12       14.54       11.59      5.78 o
  -3   4  12       15.90       -2.04      7.18 o
  -2   4  12      104.13      108.42     11.07 o
  -1   4  12      324.52      296.76     17.50 o
   0   4  12       27.51       24.28     11.17 o
   1   4  12      127.84      133.35     10.65 o
   2   4  12       11.31        6.37      6.51 o
   3   4  12       40.54       35.88      8.15 o
   4   4  12        5.42        4.11      7.30 o
   5   4  12      396.09      431.43     19.35 o
   6   4  12      717.54      763.08     34.17 o
   7   4  12      350.67      398.40     20.10 o
   8   4  12      148.24      162.13     16.32 o
   9   4  12      121.14      115.87     13.85 o
  10   4  12       34.39       46.51     10.57 o
  11   4  12        0.16       -6.84      8.24 o
  12   4  12        0.04       -7.74      7.74 o
  13   4  12       82.61       93.47     13.19 o
  14   4  12        0.48      -14.02     14.02 o
  15   4  12       46.42       93.45     23.36 o
  16   4  12        0.00        6.23     17.13 o
 -17   5  12        0.46      -14.02     18.69 o
 -16   5  12        0.27       -5.67      7.50 o
 -15   5  12       10.46       -6.85      6.85 o
 -14   5  12        5.63       -7.25      7.25 o
 -13   5  12        3.02       -0.79      6.08 o
 -12   5  12        0.40        0.47      6.90 o
 -11   5  12       15.01       18.78      5.73 o
 -10   5  12       64.47       66.58      5.36 o
  -9   5  12        1.01       -0.05      4.29 o
  -8   5  12       19.26       11.38      4.47 o
  -7   5  12      244.69      275.16     10.14 o
  -6   5  12        0.66        0.51      4.26 o
  -5   5  12      217.05      208.27     13.94 o
  -4   5  12     1354.91     1458.91     35.73 o
  -3   5  12      483.83      502.66     37.32 o
  -2   5  12       48.73       39.68      7.64 o
  -1   5  12        6.13        2.14      7.26 o
   0   5  12        1.03       -3.55      7.92 o
   1   5  12      274.40      303.02     14.92 o
   2   5  12       19.00       17.45     10.25 o
   3   5  12        0.24        0.44      6.68 o
   4   5  12      401.57      388.68     18.22 o
   5   5  12       92.63       64.40     14.01 o
   6   5  12      678.39      707.29     29.67 o
   7   5  12       14.61        9.41      9.21 o
   8   5  12       66.24       74.88     12.20 o
   9   5  12       35.33       34.45     12.37 o
  10   5  12        2.67       11.90     12.22 o
  11   5  12       46.86       29.19     12.49 o
  12   5  12        0.00       -4.92      9.74 o
  13   5  12       45.42       24.92     17.13 o
  14   5  12        4.43       26.48     18.69 o
  15   5  12        0.02       12.46     18.69 o
  16   5  12        5.02       28.03     20.25 o
 -16   6  12        6.62       -1.49      7.59 o
 -15   6  12        7.50        1.73      7.36 o
 -14   6  12        1.85        2.28      6.86 o
 -13   6  12       18.77       17.42      6.92 o
 -12   6  12       25.04       30.59      6.79 o
 -11   6  12      119.26       96.04      6.97 o
 -10   6  12        3.52        5.50      4.40 o
  -9   6  12        0.91       -5.02      5.02 o
  -8   6  12      123.89      137.18      6.85 o
  -7   6  12      104.35       98.92      7.68 o
  -6   6  12       76.62       88.96     10.18 o
  -5   6  12      268.50      253.57     12.18 o
  -4   6  12       12.37        7.55      5.58 o
  -3   6  12       25.38        7.93      7.17 o
  -2   6  12       80.00       85.41     10.03 o
  -1   6  12      251.01      319.75     21.92 o
   0   6  12      444.26      454.88     17.08 o
   1   6  12      112.28       94.34      9.89 o
   2   6  12       31.57       25.63      9.91 o
   3   6  12       27.24       37.59      8.52 o
   4   6  12       84.77      104.13     12.59 o
   5   6  12      103.37       75.39     11.14 o
   6   6  12      423.79      428.99     28.33 o
   7   6  12       17.05       15.32      9.57 o
   8   6  12       69.55       53.56     13.81 o
   9   6  12       40.98       33.78     12.37 o
  10   6  12        1.53       -5.50     11.92 o
  11   6  12        0.30       -1.34     10.94 o
  12   6  12        3.11      -11.48     11.48 o
  13   6  12        0.25       -2.83     13.12 o
  14   6  12        5.89      -15.57     17.13 o
  15   6  12       30.52       31.15     20.25 o
  16   6  12        0.01      -15.57     15.57 o
 -16   7  12       24.19       55.91      9.26 o
 -15   7  12       27.44       33.20      8.77 o
 -14   7  12        8.66       12.22      8.23 o
 -13   7  12        1.07        0.38      6.66 o
 -12   7  12       16.16        4.52      6.38 o
 -11   7  12        0.29       -1.10      4.88 o
 -10   7  12        2.84        1.98      4.53 o
  -9   7  12       48.55       49.62      6.29 o
  -8   7  12        7.33        0.27      4.52 o
  -7   7  12       50.36       41.41      8.66 o
  -6   7  12       17.62       12.01      5.54 o
  -5   7  12        5.05        1.62      7.63 o
  -4   7  12      226.37      256.88     11.91 o
  -3   7  12        2.46       -7.43      9.34 o
  -2   7  12        7.33       -0.16      8.85 o
  -1   7  12      182.44      172.04     27.26 o
   0   7  12        3.16        3.43      6.52 o
   1   7  12       26.58       32.48      7.83 o
   2   7  12      975.22     1032.46     50.26 o
   3   7  12       14.10        0.96      7.49 o
   4   7  12      290.06      298.28     16.56 o
   5   7  12       12.98       14.00      8.22 o
   6   7  12       36.93        9.50      9.44 o
   7   7  12      338.40      309.81     21.12 o
   8   7  12        3.65       13.31     10.69 o
   9   7  12       55.42       24.76     13.99 o
  10   7  12       16.02       31.89     12.25 o
  11   7  12        0.47       -3.57     14.06 o
  12   7  12       48.20       73.66     18.11 o
  13   7  12       24.19       38.94     18.11 o
  14   7  12        4.69       23.85     16.97 o
  15   7  12        3.54      -15.57     15.57 o
 -15   8  12        0.14        1.26      7.75 o
 -14   8  12       18.27       23.61      7.98 o
 -13   8  12       29.37       32.48      7.41 o
 -12   8  12       30.54       34.00      7.03 o
 -11   8  12        6.71        1.86      5.49 o
 -10   8  12       69.26       82.62      7.27 o
  -9   8  12        1.18       -1.69      5.12 o
  -8   8  12      104.13      135.92      8.97 o
  -7   8  12       17.57       22.81      6.11 o
  -6   8  12       40.09       31.69      6.06 o
  -5   8  12       24.71       17.61      5.97 o
  -4   8  12      154.25      130.91      7.82 o
  -3   8  12        2.23        9.65      7.59 o
  -2   8  12       44.79       42.89     11.27 o
  -1   8  12        2.39        7.45      8.89 o
   0   8  12      116.33      144.71     12.14 o
   1   8  12        0.67       -4.89      6.34 o
   2   8  12       13.77       13.52      6.82 o
   3   8  12       43.89       61.09      9.78 o
   4   8  12       15.93        3.78      8.22 o
   5   8  12      347.55      333.75     17.86 o
   6   8  12       73.29       68.05     12.61 o
   7   8  12       39.24       45.69     17.13 o
   8   8  12       62.59       44.31     12.95 o
   9   8  12        0.06        7.36     11.20 o
  10   8  12       74.92       76.23     18.69 o
  11   8  12        0.02      -12.67     12.67 o
  12   8  12       23.21        3.85     30.37 o
  13   8  12        2.41       11.48     16.97 o
  14   8  12        6.54      -15.87     15.87 o
  15   8  12        1.05      -12.95     17.27 o
 -15   9  12       72.51      106.67     11.66 o
 -14   9  12       12.22       18.58      8.83 o
 -13   9  12        0.45       -7.64      7.64 o
 -12   9  12       10.33       12.46      7.71 o
 -11   9  12        2.30       -7.16      7.16 o
 -10   9  12        4.79       -4.62      5.05 o
  -9   9  12       42.70       28.51      9.98 o
  -8   9  12      105.93      103.07      8.72 o
  -7   9  12       52.77       51.14      7.04 o
  -6   9  12      442.11      486.95     18.73 o
  -5   9  12      130.86      151.83     10.20 o
  -4   9  12       75.33       97.47     11.05 o
  -3   9  12       32.52       30.78      7.26 o
  -2   9  12      310.27      292.09     35.07 o
  -1   9  12      165.83      150.21     15.67 o
   0   9  12      299.23      328.57     21.67 o
   1   9  12        0.03       -5.09      6.52 o
   2   9  12      178.22      183.14     18.21 o
   3   9  12      104.90       86.07     10.75 o
   4   9  12       15.13       27.47      9.34 o
   5   9  12       48.88       55.46     11.14 o
   6   9  12        2.72       -9.45     15.44 o
   7   9  12      169.36      165.01     16.97 o
   8   9  12        3.07       -4.00     17.13 o
   9   9  12        1.41        2.53     12.02 o
  10   9  12       51.82       76.02     17.96 o
  11   9  12        1.55       -6.71     12.78 o
  12   9  12       34.72       28.99     28.81 o
  13   9  12        2.17      -11.64     15.68 o
  14   9  12       18.20        4.37     34.26 o
 -14  10  12        1.51       -3.61      8.99 o
 -13  10  12        0.45        7.18     13.71 o
 -12  10  12        0.02        8.13     11.69 o
 -11  10  12      122.54      147.34     10.12 o
 -10  10  12        4.31       -5.84      5.84 o
  -9  10  12       12.54        9.53      5.86 o
  -8  10  12       19.00       31.27      8.77 o
  -7  10  12        0.77       -0.04      5.84 o
  -6  10  12        9.32       -1.00      5.29 o
  -5  10  12      125.25      132.87      8.18 o
  -4  10  12       15.50        7.96      6.60 o
  -3  10  12      178.04      196.71     17.31 o
  -2  10  12      107.41      126.74     12.81 o
  -1  10  12      162.72      161.91      9.89 o
   0  10  12       54.50       41.25     10.12 o
   1  10  12        4.25       -0.52      7.64 o
   2  10  12       29.46       20.55      8.29 o
   3  10  12       31.62       30.87      9.63 o
   4  10  12       37.81       48.84      9.99 o
   5  10  12       37.18       49.51     12.81 o
   6  10  12        3.52        0.80      8.98 o
   7  10  12      175.69      171.84     20.73 o
   8  10  12        9.13       16.80     14.02 o
   9  10  12        9.04        2.83     19.47 o
  10  10  12       35.90       23.74     13.78 o
  11  10  12        2.66       -4.37     15.01 o
  12  10  12       25.67       31.52     17.96 o
  13  10  12        2.92       11.02     28.03 o
  14  10  12        1.50        2.52     17.08 o
 -14  11  12        0.60       15.28     10.34 o
 -13  11  12        0.02        3.38      9.23 o
 -12  11  12       23.71       19.18      9.81 o
 -11  11  12        2.89       -2.99      6.19 o
 -10  11  12        2.01       -5.64      5.64 o
  -9  11  12       70.66       83.04     16.19 o
  -8  11  12       15.41       24.01      6.50 o
  -7  11  12        1.02       -5.39      5.39 o
  -6  11  12        0.00        3.42      5.84 o
  -5  11  12       93.70      119.71      8.43 o
  -4  11  12        0.22       -5.96      6.74 o
  -3  11  12        5.43       -5.74      7.87 o
  -2  11  12        0.92       -0.27      7.17 o
  -1  11  12       78.83       87.29     10.75 o
   0  11  12       39.34       36.88      7.44 o
   1  11  12      186.67      197.04     23.16 o
   2  11  12      106.28      105.81     11.73 o
   3  11  12      359.92      396.81     18.85 o
   4  11  12       28.59       13.98      8.99 o
   5  11  12       40.43       42.10     11.41 o
   6  11  12        0.54        1.50     12.22 o
   7  11  12       38.91       36.95     13.78 o
   8  11  12        0.00       10.96     17.13 o
   9  11  12       27.51       17.88     13.78 o
  10  11  12        5.91       -6.23     13.93 o
  11  11  12        0.70      -14.06     14.06 o
  12  11  12        2.52      -13.55     26.48 o
  13  11  12       10.26      -10.66     16.97 o
 -13  12  12        5.92       11.87      9.40 o
 -12  12  12       41.85       51.06     11.30 o
 -11  12  12        2.99       -9.75     10.57 o
 -10  12  12        2.65       -4.68      5.80 o
  -9  12  12        0.17        1.63      6.48 o
  -8  12  12       12.58       20.70      6.88 o
  -7  12  12        0.09       -5.73      5.73 o
  -6  12  12        3.47       -0.52      5.44 o
  -5  12  12       21.74       16.69      8.52 o
  -4  12  12        2.78        5.77      7.82 o
  -3  12  12       10.63       24.50      8.27 o
  -2  12  12      118.95      134.47     11.51 o
  -1  12  12      186.21      163.92     10.23 o
   0  12  12        3.04        4.53      6.32 o
   1  12  12       14.84       30.04      7.34 o
   2  12  12        0.81        5.86      6.37 o
   3  12  12       35.57       29.61     12.37 o
   4  12  12        9.11        0.19      8.42 o
   5  12  12      173.03      177.55     20.99 o
   6  12  12      111.25       73.65     16.03 o
   7  12  12       34.72       19.71     19.47 o
   8  12  12        0.17       -6.79     13.61 o
   9  12  12        6.55       12.07     16.03 o
  10  12  12        0.44        6.81     14.18 o
  11  12  12        3.98        6.81     17.43 o
  12  12  12        0.94      -15.32     15.32 o
 -12  13  12       36.36       22.18     10.23 o
 -11  13  12        3.25       11.21      9.81 o
 -10  13  12       12.21       15.45      6.95 o
  -9  13  12        5.17       10.97      6.88 o
  -8  13  12        7.91       16.68      6.88 o
  -7  13  12        2.09        2.34      5.78 o
  -6  13  12       41.60       36.46      7.72 o
  -5  13  12        6.16        3.64      8.17 o
  -4  13  12       62.62       71.39     16.21 o
  -3  13  12        3.76       16.66      7.82 o
  -2  13  12      238.71      232.73     14.77 o
  -1  13  12      164.09      178.17     14.28 o
   0  13  12        0.53        3.93      6.16 o
   1  13  12       35.51       44.72      7.86 o
   2  13  12       62.12       38.41      8.14 o
   3  13  12        1.66       -1.61      9.92 o
   4  13  12        1.64       -1.72     10.97 o
   5  13  12      142.24      175.37     25.70 o
   6  13  12       31.18       27.93     14.83 o
   7  13  12       18.44       24.92     16.03 o
   8  13  12        9.90       12.65     16.03 o
   9  13  12       11.66       19.40     32.71 o
  10  13  12       13.33       15.16     17.22 o
  11  13  12        4.86       16.15     16.97 o
 -11  14  12        9.95       11.89      9.48 o
 -10  14  12        9.54       18.94      7.29 o
  -9  14  12       10.99       15.08     12.14 o
  -8  14  12        0.48       -6.05      6.05 o
  -7  14  12       38.15       33.16      7.22 o
  -6  14  12        2.48       -0.65      8.77 o
  -5  14  12        0.93        2.15      7.52 o
  -4  14  12       12.69        9.34      8.00 o
  -3  14  12       23.45       14.95      8.47 o
  -2  14  12       78.93       97.98     27.93 o
  -1  14  12        2.42       -7.63      8.85 o
   0  14  12       15.04       11.22      8.89 o
   1  14  12       24.59       27.25      7.73 o
   2  14  12        1.50        7.85      8.23 o
   3  14  12        0.01       -8.73      8.73 o
   4  14  12        1.27        5.82     14.95 o
   5  14  12        2.42       -5.75     15.57 o
   6  14  12       52.88       51.40     16.41 o
   7  14  12       15.89       13.72     15.01 o
   8  14  12       53.84       54.13     24.14 o
   9  14  12        4.60        9.39     15.57 o
  10  14  12        1.14       -6.70     14.28 o
 -10  15  12        7.98        0.00      9.34 o
  -9  15  12       13.80       20.47      8.10 o
  -8  15  12        3.44        4.05      6.75 o
  -7  15  12        3.23        0.87      6.89 o
  -6  15  12      103.90      128.22     19.21 o
  -5  15  12        1.62       -9.76      9.76 o
  -4  15  12        3.20       -1.80     10.59 o
  -3  15  12        0.00       -2.49     10.13 o
  -2  15  12        9.90        5.59      8.27 o
  -1  15  12       32.31       75.99     11.30 o
   0  15  12       14.40        2.44     11.68 o
   1  15  12        3.32       11.72     10.99 o
   2  15  12      116.11      157.00     16.72 o
   3  15  12       15.38       33.09      9.14 o
   4  15  12        3.55       -1.00     11.63 o
   5  15  12        9.74      -13.42     13.42 o
   6  15  12        8.41       12.86     15.80 o
   7  15  12        2.93       14.99     16.03 o
   8  15  12        1.61      -12.51     15.18 o
   9  15  12        0.72       -4.49     15.57 o
  -8  16  12       26.42       39.78     10.84 o
  -7  16  12        0.67        5.60     10.43 o
  -6  16  12        0.00       11.76      9.65 o
  -5  16  12       27.87       50.03     10.66 o
  -4  16  12       22.69       27.80     10.96 o
  -3  16  12        5.60        0.85      8.27 o
  -2  16  12       72.49      102.68     15.02 o
  -1  16  12       31.92       34.26     12.54 o
   0  16  12        0.39       16.82     10.16 o
   1  16  12        0.35       -9.75      9.75 o
   2  16  12        4.91        0.62     10.16 o
   3  16  12        9.18       -2.60     10.08 o
   4  16  12       14.14       12.62     13.45 o
   5  16  12        4.55      -13.61     13.61 o
   6  16  12       58.81       75.32     39.72 o
   7  16  12        8.46       22.73     17.80 o
  -6  17  12        0.57        4.67     10.90 o
  -5  17  12       64.00       72.27     12.67 o
  -4  17  12        1.76       15.89     10.37 o
  -3  17  12        0.57       -8.46      9.99 o
  -2  17  12       13.86        6.23     14.02 o
  -1  17  12       25.07       30.22     11.27 o
   0  17  12        7.99      -10.08     10.08 o
   1  17  12       19.02       21.27     11.64 o
   2  17  12       19.27       13.42     11.39 o
   3  17  12        2.59       -6.83     11.39 o
   4  17  12       10.09      -29.59     29.59 o
  -1  18  12       16.41       34.26     14.02 o
   0  18  12        0.00        1.56     12.46 o
   1  18  12       60.91      110.58     18.69 o
 -17   0  13        1.43      -15.57     18.69 o
 -15   0  13       18.89        1.27      9.26 o
 -13   0  13       69.50       58.98     10.46 o
 -11   0  13      287.65      322.31     13.09 o
  -9   0  13      418.69      404.30     23.83 o
  -7   0  13      196.96      199.56     12.07 o
  -5   0  13      589.99      509.63     72.42 o
  -3   0  13        9.01       17.95      8.48 o
  -1   0  13     1379.98     1373.70     51.40 o
   1   0  13      382.23      255.43     40.49 o
   3   0  13      406.69      484.38     51.40 o
   5   0  13       36.24       33.06     28.03 o
   7   0  13      148.12      153.04     17.43 o
   9   0  13       14.17       18.17     11.14 o
  11   0  13       11.57       13.58     16.35 o
  13   0  13      172.19      170.33     21.64 o
  15   0  13        5.89       14.89     15.18 o
 -17   1  13       58.11       65.65     22.58 o
 -16   1  13       16.58       26.93      8.29 o
 -15   1  13       18.44       13.87      6.74 o
 -14   1  13       35.25       42.74      6.99 o
 -13   1  13       37.84       17.15      6.02 o
 -12   1  13        2.47       -5.27      5.27 o
 -11   1  13       67.19       69.85      5.59 o
 -10   1  13      121.71      111.81      6.53 o
  -9   1  13      312.75      329.81     10.83 o
  -8   1  13      158.93      158.11      8.19 o
  -7   1  13      553.21      624.05     14.85 o
  -6   1  13     1722.54     1864.52     38.23 o
  -5   1  13      886.87      903.02     29.17 o
  -4   1  13      185.36      206.50     22.71 o
  -3   1  13      205.03      226.08     20.46 o
  -2   1  13      155.00      161.14     12.57 o
  -1   1  13       27.38       51.93     19.25 o
   0   1  13      105.82      122.38     22.56 o
   1   1  13       14.32       35.53     17.52 o
   2   1  13      904.88      920.20     47.36 o
   3   1  13      199.71      190.17     25.86 o
   4   1  13       11.75       -0.75      8.65 o
   5   1  13        0.27       -8.53     13.04 o
   6   1  13       84.27      103.15     16.86 o
   7   1  13       76.18       68.86     10.08 o
   8   1  13       13.60       10.04      7.34 o
   9   1  13       20.22       22.53     13.06 o
  10   1  13      118.35      145.28     18.88 o
  11   1  13      154.51      161.60     13.79 o
  12   1  13        4.37        3.38     14.16 o
  13   1  13       80.46      115.48     22.71 o
  14   1  13        5.78       16.24      9.63 o
  15   1  13        3.34        0.36      9.63 o
  16   1  13        9.51       13.59     11.25 o
 -16   2  13        0.01       -7.51      7.51 o
 -15   2  13        0.02       -6.92      6.92 o
 -14   2  13       83.57       86.44      8.07 o
 -13   2  13       25.03       18.93      6.42 o
 -12   2  13       79.82       85.92      7.61 o
 -11   2  13       13.42       11.56      4.46 o
 -10   2  13      309.03      357.34     11.54 o
  -9   2  13       15.97       18.01      5.15 o
  -8   2  13       51.83       53.03      5.69 o
  -7   2  13       21.48       20.24      5.46 o
  -6   2  13      197.37      177.48     12.76 o
  -5   2  13      223.95      240.42     13.11 o
  -4   2  13       23.44       25.67      9.90 o
  -3   2  13       64.44       93.67     15.84 o
  -2   2  13      251.58      275.05     14.83 o
  -1   2  13     1654.48     1688.32     90.33 o
   0   2  13        0.17      -13.73     13.73 o
   1   2  13      515.10      502.93     36.34 o
   2   2  13      546.82      566.96     70.87 o
   3   2  13       12.89       11.77     12.32 o
   4   2  13       42.92       35.98     10.27 o
   5   2  13      315.88      287.55     20.79 o
   6   2  13       22.73       21.47     16.35 o
   7   2  13      134.89      121.42     29.75 o
   8   2  13      191.62      184.12     13.44 o
   9   2  13       15.14       11.65      7.77 o
  10   2  13        1.02       -3.87      7.44 o
  11   2  13       18.49        2.00      8.22 o
  12   2  13       10.07        9.21      8.29 o
  13   2  13       65.87       81.14     12.59 o
  14   2  13        1.21        5.45      9.89 o
  15   2  13        0.38        9.87      9.54 o
  16   2  13       17.04        3.66     16.41 o
 -16   3  13       25.48       25.82      8.46 o
 -15   3  13       43.88       37.69      8.75 o
 -14   3  13       16.94       17.37      7.65 o
 -13   3  13        0.10       -5.80      5.80 o
 -12   3  13        0.71       -4.40      4.40 o
 -11   3  13        1.40       -2.49      4.26 o
 -10   3  13        0.47       -4.30      4.36 o
  -9   3  13      238.38      243.19     10.91 o
  -8   3  13       14.90       18.18      4.78 o
  -7   3  13       30.79       34.38      6.55 o
  -6   3  13      552.15      616.56     16.60 o
  -5   3  13       39.44       30.53      9.97 o
  -4   3  13      476.42      410.38     20.77 o
  -3   3  13       34.33       42.19     13.26 o
  -2   3  13      523.53      550.84     20.23 o
  -1   3  13      393.82      394.05     20.37 o
   0   3  13        2.88       -2.82      8.15 o
   1   3  13      210.02      204.12     22.00 o
   2   3  13     1022.81     1074.09     51.20 o
   3   3  13       49.75       51.36     11.22 o
   4   3  13       11.62       -3.36      7.91 o
   5   3  13      268.82      241.23     18.36 o
   6   3  13      102.67      116.13     14.23 o
   7   3  13       72.40       79.96     16.64 o
   8   3  13       85.46       80.22     13.64 o
   9   3  13        4.93        0.79      7.30 o
  10   3  13      158.67      174.92     19.47 o
  11   3  13      154.38      190.99     17.59 o
  12   3  13        5.76       -3.27      9.89 o
  13   3  13       42.57       83.27     12.13 o
  14   3  13      114.44      112.31     24.05 o
  15   3  13        4.35       12.04     16.23 o
  16   3  13       29.02       43.86     18.83 o
 -16   4  13        3.25       -0.97      7.38 o
 -15   4  13        2.92        0.00      7.31 o
 -14   4  13        4.40       13.41      7.22 o
 -13   4  13       36.59       17.02      6.62 o
 -12   4  13       55.89       52.43      5.94 o
 -11   4  13        3.66        4.32      5.43 o
 -10   4  13      209.68      220.23      7.99 o
  -9   4  13       63.95       61.44      8.13 o
  -8   4  13       26.28       21.28      4.88 o
  -7   4  13        3.31       -1.73      4.77 o
  -6   4  13       31.27       21.95      6.62 o
  -5   4  13      305.71      337.56     27.44 o
  -4   4  13       13.60       13.63      8.34 o
  -3   4  13       42.90       37.97      9.22 o
  -2   4  13       46.20       48.93      8.44 o
  -1   4  13        0.70       -7.60      7.60 o
   0   4  13      296.04      317.16     19.77 o
   1   4  13        2.14        0.66      9.02 o
   2   4  13     1075.95     1081.04     28.85 o
   3   4  13        2.47        3.91      7.58 o
   4   4  13      120.75       91.47     25.40 o
   5   4  13       79.38      106.73     16.69 o
   6   4  13      143.30      138.35     15.54 o
   7   4  13      108.12      118.56     15.67 o
   8   4  13      121.17      144.39     19.72 o
   9   4  13       64.19       66.37     13.52 o
  10   4  13        2.40       15.49     11.29 o
  11   4  13        5.97       -1.31      7.97 o
  12   4  13        2.24       -5.78      8.45 o
  13   4  13        3.68        6.50      9.40 o
  14   4  13       23.03      -15.57     15.57 o
  15   4  13       11.03       24.92     18.69 o
 -16   5  13        0.14        4.29      8.12 o
 -15   5  13        0.88       -7.03      7.03 o
 -14   5  13        4.08       -2.68      6.94 o
 -13   5  13       42.41       36.66      8.64 o
 -12   5  13      109.60      146.23      8.14 o
 -11   5  13       11.63        8.84      5.22 o
 -10   5  13        0.86       -4.21      4.21 o
  -9   5  13       70.89       66.21      6.07 o
  -8   5  13       33.92       30.25      6.30 o
  -7   5  13       70.71       83.47      7.66 o
  -6   5  13      190.52      191.48     17.12 o
  -5   5  13      337.55      332.71     43.91 o
  -4   5  13        1.24        3.77      8.89 o
  -3   5  13       12.38        5.50      7.63 o
  -2   5  13      180.52      175.65     12.57 o
  -1   5  13       15.98       20.72      9.34 o
   0   5  13        0.02       -3.65      8.25 o
   1   5  13        0.37        1.73     10.61 o
   2   5  13      141.57      128.49     11.91 o
   3   5  13       85.93      111.96     11.79 o
   4   5  13       28.17       17.68      8.58 o
   5   5  13     1341.34     1370.62     40.44 o
   6   5  13      421.85      404.85     20.40 o
   7   5  13       61.53       75.65     17.10 o
   8   5  13       13.13       -2.02     10.15 o
   9   5  13      101.75      139.20     16.80 o
  10   5  13      111.80       71.89     15.21 o
  11   5  13       60.10       37.92     13.78 o
  12   5  13       56.36       78.75     21.03 o
  13   5  13        1.34       26.48     18.69 o
  14   5  13       31.72       31.15     20.25 o
  15   5  13       12.28       -4.67     18.69 o
 -15   6  13       11.65        9.86      7.85 o
 -14   6  13        0.13       -3.04      7.38 o
 -13   6  13        1.26        8.41      6.82 o
 -12   6  13       43.10       36.34      6.18 o
 -11   6  13        8.76       18.71      5.46 o
 -10   6  13       23.96       19.10      5.23 o
  -9   6  13       10.95        9.88      5.82 o
  -8   6  13        6.57       -5.03      6.51 o
  -7   6  13        3.44        3.57      5.44 o
  -6   6  13        5.42        0.32      5.55 o
  -5   6  13       52.28       52.20     13.77 o
  -4   6  13        0.98      -10.68     10.68 o
  -3   6  13       27.74        8.91      7.42 o
  -2   6  13      516.29      465.91     45.84 o
  -1   6  13      301.33      316.12     20.13 o
   0   6  13      152.71       98.61     14.80 o
   1   6  13       72.14       70.09     10.02 o
   2   6  13        0.85        4.86      7.55 o
   3   6  13      269.04      220.43     14.79 o
   4   6  13       22.00       -4.97      9.22 o
   5   6  13       26.26       14.40      8.91 o
   6   6  13      257.58      226.70     20.03 o
   7   6  13        1.20       -6.50      9.52 o
   8   6  13       12.63       12.07      9.50 o
   9   6  13       25.62       -5.44     16.33 o
  10   6  13        5.94      -12.02     12.02 o
  11   6  13       30.06        8.25     14.12 o
  12   6  13        6.30       20.25     17.13 o
  13   6  13       39.68       24.92     20.25 o
  14   6  13        4.46       17.13     17.13 o
  15   6  13        0.12        7.79     18.69 o
 -15   7  13       26.44       47.28     13.76 o
 -14   7  13        3.65        8.71      7.88 o
 -13   7  13       15.70       18.51      8.27 o
 -12   7  13       40.12       35.72      8.51 o
 -11   7  13       12.39        5.59      5.55 o
 -10   7  13       26.61       16.22      6.50 o
  -9   7  13        1.11       -5.49      5.64 o
  -8   7  13      123.24      143.03      9.12 o
  -7   7  13       10.66        0.18      7.18 o
  -6   7  13       47.64       57.80      6.87 o
  -5   7  13      195.07      211.44     17.09 o
  -4   7  13       20.43       18.16      8.11 o
  -3   7  13       81.02       69.95     10.18 o
  -2   7  13       35.46       24.52     10.34 o
  -1   7  13       36.19       19.87     10.23 o
   0   7  13        4.67        4.84     10.61 o
   1   7  13      211.87      188.82     20.79 o
[truncated: 106,873 more chars]
